# Supplementary material for: Smi-miRmTERF regulates organelle development, retrograde signaling, secondary metabolism and immunity via targeting a subset of SmmTERFs in Salvia miltiorrhiza
Source: Mol Hortic. 2025 Jun 5;5:34. doi: 10.1186/s43897-025-00153-3 (PMC12139070; doi:10.1186/s43897-025-00153-3)
Supplement: Supplementary file 1 — Additional file 1: Table S1. mTERF genes identified in S. miltiorrhiza. Table S2. Expression profiles of SmmTERF genes in different tissues. Table S3. Expression analysis of miRmTERF and target SmmTERFs in different tissues. Table S4. MIRmTERF precursors sequences from 85 plant species. Table S5. miRmTERF-triggered phasiRNAs production from SmmTERF33 and SmmTERF45 in S. miltiorrhiza. Table S6. SmmTERF33-siRD10(-) and SmmTERF45-siRD10(-) triggered phasiRNAs biogenesis from SmmTERF26. Table S7. Quality control of transcriptome data. Table S8. Differentially expressed genes between the miRmTERF-overexpressed (OE#) group and the wild-type (WT) group (fold changes > 1.5 or < 0.7 and the adjusted P-values (q-values) < 0.05). Table S9. TPM values of genes in the heatmaps presented in this study. Table S10. KEGG pathway enrichment analysis of up-regulated DEGs between the miRmTERF-overexpressed (OE#) and WT plants. Table S11. KEGG pathway enrichment analysis of down-regulated DEGs between the miRmTERF-overexpressed (OE#) and WT plants. Table S12. Determination of monoterpenoids and sesquiterpenoids in hexane extracts of the miRmTERF-overexpressed (OE#) and WT plants. Table S13. List of primers. [file 43897_2025_153_MOESM1_ESM.xlsx]

## Sheet: Table S1
Table S1. mTERF genes identified in S. miltiorrhiza.
Gene name	Scaffold	ORF (bp)	Amino acid (aa)	pI	MW (Da)	Subcellular Location	Sequence
SmTERF1	scaffold1011|size84844-1	1161	386	9.37	43817.5	S	ATGATTGCAGTTACTAGCAAGAATCTCCTCTGTTTAGTTTCAAACCCTAATTCATTTCTCTGCAAGTCCAATGTTTATTTCTCTCTCTCGATCCACTATTTCTCAACTCGGTGTGGTAAAAGATTAATCCCTGACCCCGAAATTTACGATGTTCTGGTGCAAAAACACTACTTTTCTCCTGAACTAGCTTTGCTAGCTGCATCTCGTTTACCTAAACATAAAAGCCCCAGATTTGCCTATTCAATACTATCATTCCTCAAGGAGAACAGCTTTACGACTGCTCAAATAGAGAAGATCGTCTCATACAATCCTCGGATTCTAGGGTTTACTATTGAGGGCCTCAGATTAAAATTCAAGGTATTTCAAGACTTGGGCTTCTCTCCCGAGGAGATTGCGAGG…
SmTERF2	scaffold1011|size84844-2	1173	390	9.83	44302.1	S	ATGTCAAGATATTTGACGGTCGAAATCTTTGTCTGCAAATTTTTCTCTCTGCCACTCCATGATTTCATGAAGCCCTGTTCAATCTGCAAATTCAATGTTCTTTTCTCTCTCTCCCCTCATTTCTTCTCAACAAGGAGCGAGAGCCCCGCAGTCTACGATTTGTTGGTGAACAAACACCACTTTTCACCTCAAGTCGCTTCATCAGTCGCCTCGGATCTAACCCGATCGAGAAGCCCGGAAAAGGCCGACTCAATCCTCTCATTCCTAACAGAGAGCGGTTTCTCGAGCACTCAGCTCGAGAAGCTCGTGAAATGCAAGCCTCGGATTCTCACGGCCCCTTTCGAGGACGAAATTAGGTCAAAATTCAAAATCTTCCGAGAATCGGGGTTGTCCCCCGAA…
SmTERF3	scaffold1011|size84844-3	1140	379	9.67	42878.9	M	ATGACTGCAGTTTTGCGCAAAGATTCCGTTGGTATATTATTGAGGAATTCCTCGAATCTATGCAAATCTAGGGTTCCATTTTCGACTTCATTCCATCACTTGTACTCCATATCCACGGAGAAGAAACCCAAAATCAATCCCGCAGTTTACGATTTCTTGTTTCAACAACACAATTTCTCTCCCGAAGCAGCCGCGGAAGCCGCCTCTGTCATAACCCGTTTAAGGAACCGGGAAAAATCCGATTCCCTTTTCTCGTTCCTGGAAAAAAACGATTTTTCGAGCTCCCATTTGGAGAAAATCGTGAAATACAAACCTTCATTCATCTCGATTGATCTCGAGAAATCAGTAAAGCCGAAGATCAAGATTTTCCAAGAGCTGGGCCTCTCCAACAGCGACATA…
SmTERF4	scaffold10368|size13794	954	317	9.17	36395.8	C	ATGATTCCAATTGCTCGCAATACTCTCTCCTGTTTGTTTTCAAACCCTAATTCATTTCTCTGCAACCCCAATGTTCTCTCATTCCACTTTTTTTCCACTGCGAGAGCCAAAATACCATTCATCCCTTCCCCTGAAATTTACGATGTATTGGTTCATAAACATCAATTTTGTCCTGAATTGACTGCACTTGCTTCATCGCGCTTACCTAAATTTAGAAGCCATGAAAGAGCTGATTCATTACTGTCATTCCTGAGAGAGTCCAATGATGAGGTGGCCAGACTTCTAAAAAAATGCGCATGGTTTTTAGTGTCCGATTTGGAGAAAACCTTAATGCCAAATGTGGAAATCTTGAAGAGCTGCAGTATACCAATGGAGCGTATCCTACATTTCCTCTACGTT…
SmTERF5	scaffold1052|size79111-1	1821	606	9.04	68740.9	C	ATGGCGGCGCCGCCACTCCTCCACCGACATTTCTCCTCTTCTCGCTCCACTCCCTTCCCGTGCAGGCGGCCCCCTGCTCTTGAACCAAATTTCTTAATCTCACCAAAACCTAGCAAAACATCCATATCTGTTTCCTTCCCCCCTCACTCAATCTCTCTCCAAAACGAGCGCAGAAAGCCCAGGGGCTTTGCCTCCGCCTCACAGGAAAACGATTCCGATCTAGAAACCAACGAAAATCGCGTCGGAGAAGCGCGGAAAGCCATTATTGAGTATCTGGAAAAATTCGGAGCTTCGCGAGAAGACGCGTTATGCATTTCCTCAAATTGCCCTAATTATTTGAACACGCTGATTGACGGCGTAGATGACCTCGACGATTGGAATTCGTTGGCCGCCACCGCC…
SmTERF6	scaffold10871|size25886	1557	518	8.32	58165.8	C	ATGAAGATTACAAGCTGTGCCAGCCTCGCCAGACCAAGTCTTCTGCTCGTGCAGTGCGACTTACCTTCTTTCGCGTTCCATGGACCACAATTAATATCTATCTCGACTCCGTGCATTTCAAGTAATTGTATGAAGAGATGTGGATTGGTAATGAAGATTCATTCCTCTGTTTCTGGCCGAACTCGTTCATCCACCTCCAAAGGTGTATCTTTGTCCAGGGGAGATAAATACAATAGGGAGCAGAATGTAAATCCTTCATTTTACACTCACCCTAGTTTATTAGAGCTGAAGAATGAAAGGATTGCTAATCGTGCCCGTGTTTATGAGTTCTTGAAGGGTATTGGCATTGTTCCTGATGAGCTCGATGGACTAGAGCTTCCTGTCACCGTTGAGGTCATG…
SmTERF7	scaffold11175|size11925	1521	506	9.34	57387.1	C	ATGGCTGCCATTGCCAATCCCTTCACTCTACCCTCCAATTATCCACTCCAAACGCCCTCGCTTTACTTCCCAGCTTCCGCTTTCACCTTTTTTCCGCTATCTAATTCTTCTCTCCCTCATAAATTTGCAAACAATCGGCCTTTTCTCCGCTGCCGCTGCGGCGCTCTCACCATCAATGACAATCACTCTACTGCTCCCACGCTCTCCGACTCCGGTATCATGCTGTTTTCGTTGTTTCAAGAAATGGGGTTGAATGAGAAAGAAACCGAAACAATTTTGGATGCCAATGCAGCTCTTAGATTAACTCCTATTGAATCTATCCGCACTAGAATTCAATTTTTGCAATCTGCTGGATTATACGGTGCTGCTCTTTCTAGATTAGTTGCTAAAAGGCCGGAT…
SmTERF8	scaffold1160|size75988	1134	377	9.82	42884.4	S	ATGGTTGTACCCATTCTCAAAAATCTGACCTTTTTGATTTTCAAGCATGCTTCAAATAAAAAAGTTCATTCGTCTATATCCCCTGTTTCGCTCCATTTCTTCTCTACTCGGACGCTGACCCAGCTCGATATCAATCCTATTGTTTTTGACATTTTGGTGCATAAACATCATTTCCCCTGTGAATTTGCCTCGATTGTTGCCTCGAAATTGCATAGCGTCAAGAAGCCAGAAACAGTGGATTCGATGCTCTCATTGTTGAAATCGAGTGGATTTTCGATCGCTCAGTTGCAGAAAATCGTCGGATATGATCCTAGGTTTCTCCTTCTCAGCCTCGAACGCAACGTTAAACCCAAAATCAATTTGTTCCAAGACAAGGGCTTTTCTTCCGCCGAGATTGCC…
SmTERF9	scaffold12853|size8865	1674	557	8.77	63954.3	M	ATGCTGCTCCACCGAACCACCGCAGCTGCCGCCGTCGTATTCCACCGCACCACCACCAAAATCTCCCTACTCCTCTTCTCCACCTCTACCGCCCCAAAACCCTTCGCCAAAATCCCATGGAAATACAGGTCCAAAGCCATCCAAGAATCGCAGGCAGCGCTTCTAGACTACCTTCACACAACTCGCGCTCTGCCTTTTCTCTACGCTGACCACATTTCCAGAAATTCGCCCCAATGTCTCTCGAAAGTCGTATCCAAAGTCCCCTTTTCGCCTTCCAATTTCTTGTGCTCGTTCCAGCGATTCCTCAGGTACCATCCAATCAACGAGCTCGAGTTTTTATTGGAAAGCATTGGATTGAACTGTGACGAGAATGAAACCGCGCGTGACATTTTGCCTAAA…
SmTERF10	scaffold13976|size7481	1779	592	9.11	66974	M	ATGTTGCTTCGAAAAGCAAGAATATTTGCGAGCTCGAAAATGATTACTGGTCTCATTATCGTATTGTCCCCTGTTACCGATAAAAATCCGACCTTTTTGCAAAGCTCTCTATTTCAGACAATTTCAAGAATTCAGTTCTTCCACAGTTCAAAGCCAACCTTAAACAATCCGAAGCAATTTGTGTCTAAATCTGTAGCTCAGCCACCTATTACCCTATCCACAGATGGGATTCCGCGTCTTATGAAAGCTGATGCACAGGCTGCATTGTTTGAGTACCTGCATTCCACTAGGGGATTGAGTTTTCTTGATTCTGAGCATATCAGCAAGAATTCACCTCGATTTCTCGAGGGCCTGATGGCTAAGGTTGATCCTGATAAGGATGTTTTGAGAGCATTGACT…
SmTERF11	scaffold1448|size80227	1557	518	8.46	58063.8	C	ATGAAGATTACAAGCTGTGCCAGCCTCGCCAGACCAAGTCTTCTGCTCGTGCAGTGCGACTTACCTGCTTTCGCGTTCCATGGACCACAATTAATATCTATCTCGACTCCGTGCATTTCAAGTAATTGTATGAAGAGATGTGGATTGGTAATGAAGATTCATTCCTCTGTTGCTGGCCGAACTCGTTCATCCACCTCCAAAGGTGTATCTTTGTCCAGGGGAGATAAATACAATAGGGAGCAGAATGTAAATCCTTCATTTTACACTCACCCTAGTTTGTTAGAGCTGAAGAATGAAAGGATTGCTAATCGTGCCCGTGTTTATGAGTTCTTGAAGGGTATTGGCGTTGTTCCTGATGAGCTCGATGGACTAGAGCTTCCTGTCACCGTTGAGGTCATG…
SmTERF12	scaffold1497|size68535	1161	386	9.29	44052.7	S	ATGATTGCAATTGCACGCAGGAATCTCTCCTGTTTATGCATAAACCCTAATTCATTCCTCTGCAACTCCAATACTCAACTCTTCCCGTCAATCCATTTCTTCTCCACTTGGAGGGTGAAAAACCTAATCCCTAACCCTGAAATCTACGATCTATTGCTCAACAAACACCAATTTCCTCCTGAATTAGCTTCAATAGCTTCATCGGGTTTACCTAAAGCTAGTAGCCCCATAGGAGCTGATTCAGTAGTGTCATTCCTCAAAGAGAATAGCTTTACGGCTACTCAGCTGCAGAAAGTCGTCACATATAATCCTCGAATTCTAGGGTTTACCATTGAGAGCATTAATCTCAAATTCAAGGTATTCCAGAGTTTGGGCCTTTCCCCCAAGGAGATTGCCAAG…
SmTERF13	scaffold14979|size6534	1068	355	10.1	39729.5	M	ATGGCGGCTCTAATTCTACGCCGCACTCTAATCTCCTTCTTCTCCGCCACCAATTCCTCACTTCGCCCCAAATCTCACTTCTCCGTCTCCCTGTATTTCTCAACCGAGACCTCAAAACCGCCATTAGACTACCACACAGTCACCCAATTCCTAATCGACGACCACCGCTTCTCCCCCGCCGCGGCGGTGGAGATCGCCTCCCGCACCCGCCTCAGATCCCAACTAAGCGCCGATGCAATCCTCCAATTCCTCAAAGGAACCGGCTTCTCCAACGCGCAATTGGAAAGAATCCTCAAATCATCGCCCCAGCTCCTCTCGGCGCACCTCGAGGCCAACATCAAGCCCAAATTCGAGATCCTCCGGGACCTCGGCTTCACCCCCGCCGAGGTCGTCGAGATT…
SmTERF14	scaffold155|size133587-1	1161	386	9.38	43386.6	S	ATGTTGCTTCGTTCAATTCTTTCAAGTCTGCTGAAAAATGAAGGCTTCCCCAGTGTCTGGGTTTGTAGAAATGGGGTAACCACTCTCGCAAGCGCAGAAAACTCATTTTCTCCATCCGTTTCGGGAGGGGAAACGCTACAAAAAGGGTATGTTTTATCCTACCTTCTAAATTCATGTGGATTGTCACCGGAAAAGGCGATTTCCGCTTCTAAATTTGTTCAATTTGACGCCCCTGATAAACCCATCGCTGTTCTCAAATTCCTCGAAAAACAAGGGTTTACTAGATCCCAAATCGCCAATTTAGTCGCAAAATTTCCTGCGGTTTTAGTATACGATCCTCAAATGTCCCTCTCTCCCAAGTTCGAATTTCTGCGCTCCACCGAAATTTCTGAGCTGGAA…
SmTERF15	scaffold155|size133587-2	1152	383	10.1	43812.1	-	ATGTATGCAATTATTCATCGCAGCAGGCTGATTAGGGTTCCGACGAGAGATGCCATTAACGTCGCCCCACAATTTGTCGCGCATTTCTCCTCTCGAAAATTACCTTCAGATTTCAGCCGCGGCGACGCCACTTTCACCATCAGTTACCTCACAAATTCATGTGGATTGTCGTTGAAAGACGCCTTCTCCGTATCCGCGAAATTGTGCATCAAATCGCGGGAGAATTCAGATGCAATATTGCAGCTGCTCAAAAGGTACGGATTCACAAATGCTCAGATCTCCAGACTGGTCAGGAAATGGCCGGGCGTTCTTCAATCCAGCGCCGACAAAACCCTATCGCCGAAGCTCGAATTCTTCCGCTCAATCGGTGTTCCGCCCGCCGCCTTGCCGCAGAAGCTC…
SmTERF16	scaffold1572|size67140	1161	386	9.32	43980.6	S	ATGATTGCAATTGCACGCAGGAATCTCTCTTGTTTATTTGTAAACCCTAATTCATTTCTCTGCAACTCCAATGCTCAACTCTTCCCGTCAATCCATTTCTTCTCCACTTGGAGGGTGAAAAACCTAATCCCTAACCCTGAAATCTACGATCTATTGGTCAACAAACACCAATTTCCTCCTGAATTAGCTTCAATAGCTTCATCGGGTTTACCTAAAGCTAGTAGCCCCATAGGAGCTGATTCAGTAGTGTCATTCCTCAAAGAGAATAGCTTTACGGCTACTCAGCTGCAGAAAGTCGTCACATATAATCCTCGAATTCTAGGGTTTACCATTGAGAGCATTAATCTCAAATTCAAGGTATTCCAGAGTTTGGGCCTTTCCCCCAAGGAGATTGCCAAG…
SmTERF17	scaffold1590|size66854	1506	501	8.62	56742.6	C	ATGGCTGCGATTTTGAGAAAAACCAGTCAAATAAATTCCATATTCTGCAAAACTCCCAAAAATCCATTTTTTGCGCTACCTCTTAAACCCTTGCAAAACCCCAACTCCCAATTTTGTCATGAGCTGCTTCGAGGAGCCTTTTCGACGAAGTCGTCGAATTTCCCCGAATACGAGATGCCAACTGTGACTTGGGGTGTGATTCAAGGCCGAAAGGAGAAATTGGTGTCTAGGGTCATAATTTGTGATTACATGAAATCCTTAGGCATTGTGCCTGATGAGCTAGAGGAACTCGAATTGCCCTCCACTGTTGAGGTGATGCGCGAACGAATCGAGTTTTTGCAGAAAATAGGCTTGACTATAGATGATATCAACGAGTATCCGTTAATGCTAGGCTGTAGT…
SmTERF18	scaffold16327|size5285	1152	383	9.63	43861.7	S	ATGATTGCAATTGCACGCAGGAATCTCTCCTGTTTATTTGTAAACCCTAATTCATTTCTCTGCAACTCCAATGCTCATCTCTTCCCGTCAATCCATTTCTTCTCCACTTGGAGGGTGAAAAACCCAATCCCTAACCCTAAAATCTACGATCTATTGGTCAACAAACACCAATTTCCTCCTGATTTAGCTTCACTAGCTTCATCGGGTTTACCTAAATCTAGAAGCCCCTTAAGAGTTGATACATTATTGTTATTCCTCAAAGAGAATAGCTTTACGGCCACTCAGCTGCAGAAACTCGTCATATGTTATCCTCGAATTCTAGGGTTTACCATTGAGAGCATTAATTTCAAATTCAAGGTATTCCAAAATTTGGGCCTTTCCCCCAAGGAGATTGCCAAG…
SmTERF19	scaffold2589|size53074-1	1161	386	9.45	44582.6	S	ATGATTGCAATTGCACGCAGGAATCTCTCCTGTTTATTTGTAAACCCTAATTCATTTCTCTGCAACTCCAATGCTCATCTCTTCCCGTCAATCCATTTCTTCTCCACTTCGAGGGTGAAAAACCTAATCCCTAACCCTAAAATCTACGATCTATTGGTCAACAAACACCAATTTCCTCCTGATTTAGCTTCACTAGCTTCATCGGGTTTACCTAAATCTAGAAGCCCCTTAAGAGTTGATACATTATTGTCATTCCTCAAAGAGAATAGCTTTACGGCTACTCAGCTGCTGAAAGTCGTCACATATAATCCTCGAATTCTAGGGTTTACCATTGAGAGCATTAATTTCAAATTGAAGGTATTCCAGAGTTTGGGCCTTTCCCCCAAGGAGATTGCCAAG…
SmTERF20	scaffold2706|size51553	969	322	9.28	36108	C	ATGCAAGAAACTCTCCACCTCTCCTCCTCCGCCGCCGCCGCCGCCGCCGCCACTCCCCTCCCCCTCAATTCCCCTTCAATCCCCCGCCCCAAACACCTCCAATTTCCACCCCATTCCTCCACCAAAGCCCCCAGCATTCCCCTCCCTCCTCCGCCCATTTCTCCGGCCGCATCGGAAACTTCCCAAATCCAAGAAATCATCCTCTACTTGGACTCCCTCGGCGTCGACTCCTTCTACTGCCTCCACTCCCACCCGCCGCTGATCTCCACCCCCGTCTCCCAAATCAAATCCACCGTCGACTTCCTCCTCTCCCTCGGCATCACCGTCGCCGACCTCCGCCGCATCTTCCCCATGTGCCCGGAGCTCCTCACCTCCTCCTCCACCGCCGTCCGCGCCACC…
SmTERF21	scaffold2760|size51118	1152	383	9.74	43811.7	S	ATGATTGCAATTGCACGCAGGAATCTCTCCTGTTTATTTGTAAACACTAATTCATTTCTCTGCAACTCCAATGCTCATCTCTTCCCGTCAATCCATTTCTTCTCCACTTGGAGGGTGAAAAACCTAATCCCTAACCCTAAAATCTACGATCTATTGGTCAACAAACACCAATTTCCTCCTGATTTAGCTTCACTAGCTTCATCGGGTTTACCTAAATCTAGAAGCCCCTTAAGAGTTGATACATTATTGTTATTCCTCAAAGAGAATAGCTTTACGGCTACTCAGCTGCAGAAACTCGTCATATGTTATCCTCGAATTCTAGGGTTTACCATTGAGAGCATTAATTTCAAATTCAAGGTATTCCAAAATTTGGGCCTTTCCCCCAAGGAGATTGCCAAG…
SmTERF22	scaffold2896|size61581	1197	398	9.5	45088.7	S	ATGTTTACTCAAATTCGCAAATTCAAATTCTATGATGTAAGATTCTCTCACGTTGCTTGCTCCCAATCACTCGCCAATTACATTCTCCTACAACTCCACCAATTTTCATCACCAGCTACAAATGCCCTAGAATCGAGCTCAAAAGATCCGAATCCGAAGTCATTCGCCGCGGTTTATCTAGAAAACAATTACGGGGTTCCCCCAAAACGAGTCCTAAGTTATTCTAAGCACCTCAACTTCGATTCCCCTGAAAAACCCCTTTACGCTATTGCATTCCTCAAAAAGCACCATTTCACCGATTCCGATATCTCACGCATCGTTAAGAAGTGGCCTGTGGTTCTGAGCTGCGGCCTCGAATCTAATTTTCTGCCCAAGTTTGAATTTTTGCGTAGTTTGGGA…
SmTERF23	scaffold3003|size48699-1	1167	388	9.9	44648.3	C	ATGATTGCAATTGCACGCAAGAACCTCTCCTGTTTACGTTTGAACCCTAATTCATTTCTCAGCAACTCAAATCTTCATTTCTTTCCCGCATTCCAATTCTTCTCCACTTCGAAAGTGGAAAGACAGATCCCTAACCTTAAAATCTACGATGTATTGGTCAACAAACACCACTTCTCTCCCGAATCGGCTTCACTAGCTGCATCACGTTCCCCCAAATCTAGATGCCCTAAAAGAGCCGATTCAGTATTATCCTTCTTCAAAGAGAATAGCTTTACGACTACTCAGCTCGAGAAAATCGTCATCTATTATCCTCCGATTCTAGGGTTTAGAATTGAGCGCATCAGATTCAAATTCAACGTATTCCAAGACTTGGGCCTTTCTCCCGAGGAGATTGCCCAA…
SmTERF24	scaffold3003|size48699-2	1173	390	9.53	44696.6	S	ATGATTGCAATTGCAATTGCACGCAAGAATCTCTTCTGCTTATATCTGAACACTAATTCATTTCTCTGCAACTCAAATCTTCATTTCTTTCCCGCATTCCAATTCTTCTCCACTTCGAAAGTGGAAAGACAAATCCCTAGCCCTAAAATCTACGATGTATTGGTTAACAAACACCACTTCTCTCCCGAATCGGCTTCACTAGCTGCATCACGTTCCCCCAAATCTAGAAGCCCTAAAATAGCCGATTCAGTACTATCCTTCTTTAAAGAGAATAGCTTTACGACTACTCAGCTCGAGAAAATCGTCATCTTTTATCCTGCGATTCTAGGGTCTAGAATTGAGCGCATCAGATTCAAATTCAAGGTATTCCAAGACTTGGGCCTTTCTCCCGAGGAGATA…
SmTERF25	scaffold3035|size91856	1749	582	9.13	66846.7	M	ATGAGCAGATTACAGATTATCAGAGCGCCCCATTTGCTCAAATGGGTTTCTTTACTATGCGCACATAGCAATTTTACATCATCAAAATTCAGTCTTTATGTTAGTGGGTCGCATAATCTTGCACAAAAAGTTAGGTCGTATGGAACAGAGAGCTCTATTGATTTGAAAAATGGTGTGGATTTTGGTGGGAGTGGGAAAAAAGGGCGTGCAGTGAGAGCAGAAGCACAATCTGCTTTGGTAGAGTACTTCCATTTAACTAGGAGTTTTAGGATCATGGATGCTGAGAACATGAGCAAGAATGCCCCTGAGTTTTTCAATAGGTTGATGAAGAGAGTGGTTATAGATGATGATAGCAAGATTAAGCATTCCGTGACGCGTTTTTTGAGGTACCATCCGGTT…
SmTERF26	scaffold31|size312821-1	1164	387	9.55	43967.7	S	ATGATTGCAATTGCGCGCAAGTATCTCTCCTCTTTATGTTTGAACCCTAATTCATTTCTCTGCTGCTCAAATCTTCATTTCATTCCCTCAATCCACTTTTTTTCGACTGCCAGAGCCACAAGATTCATAATCCCTTCCCCTGAAATTTACGATGTGTTGCTCCATAACCACCAATTTTCTCCTGAATTGGCTGCACATGCTTCATCGCGCTTACCTAAATTCAGAAGTCCCGAAAGAGCTGATTCAATACTGTCGTTCCTCAAAGAAAATAGCTTTACGACTACTCAGCTGGAGAAAGTCGTCATACATAATCCTCGGATTCTAGGATTTACTATTGAGGGATTTAAATCCAGACTCAAGGTATTCCAAGACTTGGGGCTTTCTTCCGAGGAGATTGCC…
SmTERF27	scaffold31|size312821-2	1176	391	9.24	44394	S	ATGATTGCAGTTACTAGCAAGAATCTCCTCTGTTTAGTTTCAAACCCTAATTCATTTCTCTGCAAGTCCAATGTTTATTTCTCTCTCTCGATCCACTATTTCTCAACTCGGTGTGGTAAAAGATTAATCCCTGACCCCGAAATTTACGATGTTCTGGTGCAAAAACACTACTTTTCTCCTGAACTAGCTTCGCTAGCTGCATCTCGTTTACCTAAACATAAAAGCCCCAGATTTGCCTATTCAATACTATCATTCCTCAAGGAGAACAGCTTTACGACTGCTCAAATAGAGAAGATCGTCTCATACAATCCTCGGATTCTAGGGTTTACTATTGAGGGCCTCAGATTAAAATTCAAGGTATTTCAAGACTTGGGCTTCTCTCCCGAGGAGATTGCGAGG…
SmTERF28	scaffold31|size312821-3	1152	383	9.27	43577.2	S	ATGATTGCAGTTACTAGCAAGAATCTCCTCTGTTTAGTTTCAAACCCTAATTCATTTCTCTGCAAGTCCAATGTTTATTTCTCTCTCTCGATCCACTATTTCTCAACTCGGTGTGGTAAAAGATTAATCCCTGACCCCGAAATTTACGATGTTCTGGTGCAAAAACACTACTTTTCTCCTGAACTAGCTTTGCTAGCTGCATCTCGTTTACCTAAACATAAAAGCCCCAAATTTGCCTATTCAATACTATCATTCCTCAAGGAGAACAGCTTTACGACTGCTCAAATAGAGAAAATCGTCTCATACAATCCTCGGATTCTAGGGTTTACTATTGAGGGCCTCAGATTAAAATTCAAGGTATTTCAAGACTTGGGCTTCTCTCCCGAGGAGATTGCGAGG…
SmTERF29	scaffold3318|size45828-1	1155	384	9.51	43638.8	C	ATGATTTCAATTGCTCGCAATAATCTCTCCTGCTTGTTTTCAAACACTAATTCATACCTCTGCAACCCCAATGTTCTCTCATTCCACTTTTTCTCCACTGCGAGAGCCAAAAGATTCATAATCCCTTCCCCTGAAATTTACGATGTGTTGGTCCATAACCACCAATTTTCTCCTGAATTGGCTGCACATGCTTCATCGCGCTTACCTAAATTCAGAAGTCCCGAAAGAGCTGATTCAATACTGTCGTTCCTCAAAGAAAATAGCTTTACGACTACTCAGCTGGAGAAACTCGTCATACATAATCCTCGGATTCTAGGATTTACTATTGAGGGTTTTAAATCCAGACTCAAGGTATTCCAAGACTTGGGGCTTTCTTCCGAGGAGATTGCCAAGATAATT…
SmTERF30	scaffold3388|size45163	1188	395	9.62	44237.9	M	ATGTTTGCAATTATCTGTAGAAGAGGAGTAATTAGGGTTCCGGGAAAAGATTCAATTTCTGTTGCCCTAAGATTCCTCGCGCATTTCTCCTGGGTGAACTCGTATTCAACTTCAGATGGCGGCGGCGGCGATGCTGGAGGCCAATCTTTGACCATCTCTTACCTCGTCGGCGCGTGTGGGCTGCCGGAGAAGGCCGCCGTCTCTGCATCAAAGAGTCTGTGCATCAAATCCCGAGAAAATCCAGACGCGGTGTTGGAGCTCCTCAAAGACTACGGATTCACAGATTCCCAAATTTCGAGGATCGTTAGTAGATGGCCGCGCGTTCTGCAATGCAGCCCCGACAAAACCCTGATGCCGAAGCTCGAATTCTTCCGCTCGATCGGCGTTCCCGATTGTATC…
SmTERF31	scaffold3460|size44599	1779	592	9.11	67042.1	M	ATGTTGCTTCGAAAAGCAAGAATATTTGCGAGCTCGAAAATGATTACTGGTCTCATTATCGTATTGTCCCCTGTTACCGATAAAAATCCGACCTTTTTGCAAAGCTCTCTATTTCAGACAATTTCAAGAATTCAGTTCTTCCACAGTTCAAAGCCAACCTTAAACAATCCGAAGCAATTTGTGTCTAAATCTGTAGCTCAGCCACCTATTACCCTATCCACAGATGGGATTCCGCGTCTTATGAAAGCTGATGCACAGGCTGCATTGTTTGAGTACCTGCATTCCACTAGGGGATTGAGTTTTCTTGATTCTGAGCATATCAGCAAGAATTCACCTCGATTTCTCGAGGGCCTGATGGCTAAGGTTGATCCTGATAAGGATGTTTTGAGAGCATTGACT…
SmTERF32	scaffold35|size180458	1119	372	9.58	41881.6	C	ATGGCGGCTCCAATTCTACGCCGCACTCTAATCTCCTTCTTCTCCGCCACCAATTCCTCACTTCTCCCAAAATCCCACTTCTCCGTCTCCCTCTATTTCTCAACTGAGATCACAAAACCGCCATTAGACCACCACACAGTCACCCAATTCCTAATCGACGACCACCGCTTCTCCCCCGCCGCGGCGGTGGAGATCACCTCCCGCACCCGCCTCAGATCCCAACTAAGCGCCGATTCAATCCTTCAATTCCTCAAACACACCGGCTTCTCCGACGCGCAATTAGAAAGAATCCTCAAATCGTCGCCCAAGCTCCTCTCGGCGCACCTCGAGGCCAACATCAAGCCCAAATTCGAGATCCTCGGCGACCTCGGCTTCACCCCCGCCGAGGTCGTCGAGATC…
SmTERF33	scaffold363|size111466	1158	385	9.57	43761.6	S	ATGATTGCAATTGCACGCAGGAATCTCTCTTGTTTATTTTTTAGCCCTAATTCATTTCTCTGTAACCCCAATGTTCTCTCAGTCCACTTTTTTTCGACTGCGAGTGTCATAAGATCAATCCCTAGCCCTGAAATTTACCATGTGTTGTTCCATAAACACAACCTTTCTCCTAAATCGTCTTCACTAGCTGCATCGTGTTTACCTAAATTTCAAGGCCCCGAAAGAGCTGATTCAATGCTATCATTCCTCAAAGAGAATAGCTTTACGAGTAATCAGCTGGAGAAAATCGTGATGTATAAACCTCAGATTCTAGGGTTTCCTATTGAGAGACTTAAATCCATATTCAAGGTATTCCAAGACTTGGGCCTTTCTTCCGAGGAGATTGCCAAGATGATGTCC…
SmTERF34	scaffold3667|size42895	1164	387	9.69	44546.7	S	ATGATTGCAATTGCAATTGCACGCAAGAATCTCTTCTGCTTATATCTGAACACTAATTCATTTCTCTGCAACTCAAATCTTCATTTCTTTCCCGCATTCCAATTCTTCTCACTTCGAAAGTGGAAAGACAAATCCCTAGCCCTAAAATCTACGATGTATTGGTTAACAAACACCACTCTCTCCCGAATCGGCTTCACTAGCTGCATCAGTTCCCCCAAATCTAGAAGCCCTAAAATAGCCGATTCAGTACTATCCTTCTTTAAAGAGAATAGCTTTACGACTACTCAGCTCGAGAAAATCGTCATCTTTTATCCTGCGATTCTAGGGTCTAGAATTGAGCGCATCAGATTCAAATTCAAGGTATTCCAAGACTTGGGCCTTTCTCCCGAGGAGATAGCC…
SmTERF35	scaffold374|size110621	1155	384	9.26	44033.9	S	ATGATTGCAATTGCACGCAGGAATCTCTCCTGTTTATGTATAAACCCTAATTCATTTCTCTGCAACTCCAATGCTCATTTATTCCCGTCATTCCATTTCTTCTCCACTTGGACGGTGAAAAAACTAATCCCTAACCCTGAAATCTACGATCTATTGCTCAACAAACACCAATTTCCTCCTGATTTAGCTTCACTAGCTTCATCGTGTTTACCTAAATCTAGTAGCCCCATAAGAGCTGATTCAGTAGTGTCATTCCTCAAAGAGAATAGCTTTACGGCTACTCAGCTGCAGAAAGTCGTCACATTTAATCATTCTCGAATTCTAGGGTTTACTATCGAGAGCATGAATTTCAAATTCAATGTATTCCAAAATTTAGGCCTTTCCCCCAAGGAGATTGCC…
SmTERF36	scaffold3741|size42280	1116	371	9.79	41497.5	M	ATGGCGGCTCTAATTCTACGCCGCACTCTAATCTCCTTCTTCTCCGCCACCAATTCCTCACTTCGCCCCAAATCTCACTTCTCCGTCTCCCTGTATTTCTCAACCGAGACCTCAAAACCGCCATTAGACTACCACACAGTCACCCAATTCCTAATCGACGACCACCGCTTCTCCCCCGCCGCGGCGGTGGAGATCGCCTCCCGCACCCGCCTCAGATCCCAACTAAGCGCCGATGCAATCCTCCAATTCCTCAAAGGAACCGGCTTCTCCAACGCGCAATTGGAAAGAATCCTCAAATCATCGCCCCAGCTCCTCTCGGCGCACCTCGAGGCCAACATCAAGCCCAAATTCGAGATCCTCCGGGACCTCGGCTTCACCCCCGCCGAGGTCGTCGAGATT…
SmTERF37	scaffold4|size244303	852	283	9.16	32344.9	-	ATGATAATTAGACTGCAAATCCCGACCCCGCCAAAACCTGAAAATACCCAAATTAACCTCCTTCCCACCACCGCCGACTCCGGCTTCAAATTCCGGCAGAAGGTGCTTTACCTCCACTCCCTGAGAGTAAATCCGGCAAAAGCCCTCCATAAAAACCCTAATATCCGTTCTGCCCCTATTTCCACTCTCCTCTCGGTCACTCAATGCCTCTCATCGATGGGCGTCGAGCTCGCCGCGGCCGGCCGCATTCTCGACATGTATCCGGAGCTCCTCACCGCCGATCCTTACGAGGACATATACCCAATTCTCGATTTTCTCATCAACGTTGTCCGAATTCCGTTCCCCGATATCAGGAAGGCAATAATTCGGTGCCCTAGGCTCCTTGTTTCCGATCCGGAT…
SmTERF38	scaffold4007|size40397-1	1152	383	9.63	43862.6	S	ATGATTGCAGTTGCACGCAGGAATCTCTCCTGTTTATTTGTAAACCCTAATTCATTTCTCTGCAACTCCAATGCTCATCTCTTCCCGTCAATCCATTTCTTCTCCACTTGGAGGGTGAAAAACCTAATCCCTAACCCTAAAATCTACGATCTATTGGTCAACAAACACCAATTTCCTCCTGATTTAGCTTCACTAGCTTCATCGGGTTTACCTAAATCTAGAAGCCCCTTAAGAGTTGATACATTATTGTTATTCCTCAAAGAGAATAGCTTTACGGCTACTCAGCTGCAGAAAGTCGTCATATGTTATCCTCGAATTCTAGGGTTTACCATTGAGAGCATTAATTTCAAATTCAAGGTATTCCAAAATTTGGGCCTTTCCCCCAAGGAGATTGCCAAG…
SmTERF39	scaffold4007|size40397-2	1143	380	9.34	43778.2	S	ATGATTGCAATTGCACGCAGGAATCTCTCCTGTTTATTTGCAAACCCTAATTCATTTCTCTGCAACTCCAATGCTCATTTCTTCCCGTCAATCCATTTCTTCTCCACTTGGAGGGTGGAAAACCCTAACCCTGAAATCCACGATCTATTGCTCAACAAAAACCAATTTCATCCTGTTTTAGCTTCACTAACTTCATCGGGTTTACCTAAATCTAGTTGCCCCATAAGAGCTGATTCAGTAGTGTCATTCCTCAAAGAGAATGGTTTTACGGCTACTCAGCTGCAGAAAGTCGTCGCATATTTTGATTATCGAGTTCTAGGGTTTACTATTGAGACCATGAATTTCAAATTCAATGTATTCCGAAATTTAGGCCTTTGCCCCAAGGGGATTGCCAAGATA…
SmTERF40	scaffold448|size105037	1206	401	9.51	45633	C	ATGTTAAATTCAATCAGCAAAATGAAATTTCAAAGTGGAAGAATCTCGCATCTCACTTCACGTTCATCGTCATCCCCCAAATTATTTGCCCTAAAATTCAACCAGTTCGCATCATCACCTTCAAATGCCTCGAATTCAAACTCAGAAAATTCCAATCAAGACTCATTTCCTGCAACATATCTCCAAAATTCATGTGGGTTTCCCCCAGAAATTCCCCTCAGATGTTCCAACCACCTCAAATCAGATTCCCCAGTAAACCCCAATTCCGTTATTGCATTCTTCAAGAATCACAATTTTTCCGATACCCAAATCTCTGTCATCGTCAAGAAATGGCCTTTGGTTTTCAATCACGCTCCCGATTCCATTTTCCGGCCAAATATCGAAGTTATCCGCAATTTG…
SmTERF41	scaffold4493|size37092	1458	485	9.21	55012.6	C	ATGATGAAATCTTCACCTTCCTTGAGGCTTCCGGAAGTTCCATGTTTTTCAAGAGCCGTCTTTCGCCATTCAAGGACTGAGCTGCGTGTTCCTCAGAAGGTTTTTTTATGTCGAGCCAAACATGCTGAATCTCGGATAGATGGATCATTTAGCCTACGATTAGTTCCTCCAACCTTGTTAGCAGCAGAAAAAGAAGAAGCCAAAGCTGTTTTGACTTTATTCTTGAAGAAACAAGGTTTAAGCAATGCCGTTGCTGCAAGAACTATTAACAAGTCTGATGCTTTCGTTGATCACTTAGTGTCAAGGCTTCACTCCGTCCACAAGTCTCGATACTTAGTAGGTCGGGAACTCACGACTTTGGAGATCAGAGATGCTCTTATCCCTTACCTCGAGACAATA…
SmTERF42	scaffold4823|size51300	1557	518	8.46	58067.7	C	ATGAAGATTACAAGCTGTGCCAGCCTCGCCAGACCAAGTCTTCTGCTCGTGCAGTGCGACTTACCTGCTTTCGCGTTCCATGGACCACAATTAATATCTATCTCGACTCCGTGCATTTCAAGTAATTGTATGAAGAGATGTGGATTGGTAATGAAGATTCATTCCTCTGTTGCTGGCCGAACTCGTTCATCCACCTCCAAAGGTGTATCTTTGTCCAGGGGAGATAAATACAATAGGGAGCAGAATGTAAATCCTTCATTTTACACTCACCCTAGTTTGTTAGAGCTGAAGAATGAAAGGATTGCTAATCGTGCCCGTGTTTATGAGTTCTTGAAGGGTATTGGCGTTGTTCCTGATGAGCTCGATGGACTAGAGCTTCCTGTCACCGTTGAGGTCATG…
SmTERF43	scaffold5175|size32859	1188	395	9.64	44345	M	ATGTTTGCAATTATCTGTAGAAGAGGAGTAATTAGGGTTCCGGGGAAAGATTCAATTTCTGTTGCCCTAAGATTCCTCGCGCATTTCTCCTGGGTGAACTCGTATTCAACTTCAGATGGCGGCGGCGGCGATGCTGGAGGCCAATCTTTGACCATCTCTTACCTCGTCGGCGCGTGTGGGCTGCCGGAGAAGGCCGCCGTCTCTGCATCAAAGATTCTGTGCATCAAATCCCGAGAAAATCCAGACGCGGTGTTGGAGCTCCTCAAAGACTACGGATTCACAGATTCCCAAATTTCGAGGATCGTTAGTAGATGGCCGCGCGTTCTGCAATGCAGCCCCGACAAAACCCTGATGCCGAAGCTCGAATTCTTCCGCTCGATCGGCGTTCCCGATTGTATC…
SmTERF44	scaffold5187|size32785	966	321	9.58	36672.3	-	ATGGACACAGGTAGTGGCATTATGTGGTTCTTCAAAGACAGGGGTTTTGATGATAAAAGCATTCATGACATGTTCAACAAGTGCAGACGGCTTGAAGATGTCGATAGGGAAATCGCCTCTGAAACTTGGGGGTACTTGAAAAGCACAGGCATACCAGAGGGGAAGCTTTCCATGGCCATTAGGAAGTGCCCCGAAATTCTCACCCTCGACTTGCACGACAAACTTGTACCGATGATCCAGTGCCTTGCAACATTGGAGTCAAGACCAAAGGAGGTAGCTTCTGCCATAACAAAATTCCCACACATACTCTTACACAGTTTGGAAGAGAAGCTCTGCCCACTTCTTGCCTTTTTCCAAGTTCTTGGTGCTCCTGAAAAGCAACTTGGCAAACTGATACTC…
SmTERF45	scaffold524|size99469	1188	395	9.18	44521.1	S	ATGATTGCAATTGCGCGCAGGAATCTCTCTTGTTTATTTTTGTGCCCTAATTCATTTCTCTGCAACCCCAATGTTCTCTCAATCCGCTCTTTTTCGACTGCGAGGGTTAAAAAAATCATAACCCCTTCCCCTGAAATTTACGATGTGTTGGTCCATAACCACCAATTTTCTCCTGAATTGGCCGCCGCACTTGCTTCATCGCGCTTACCTAAATCTACAACTCCCGGAAGAGCTGATTCAGTGTTGTCATTCCTTAAAGAGAAGAGCTTCACGACTGCTCAGCTGCAGAAACTCGTCGGATACTATCCTCGGATTCTAGGGCTTACGATTGAGGGCTTTGAATCCAGATTCAAGCCGTTCCGAGACTTGGGGCTTTCTTCCGAGGAGATTGCGAAGATA…
SmTERF46	scaffold536|size98214	1329	442	9.37	51227.8	C	ATGGCTATTCGCATTAAACCCTTGTATCATTACATCGCAAATTCATCAATTTCCTTCCCGAATCTGTTATCCCGATCTCTCTCCACAACTTCTCCATCCCATCACGAAAATCCGACTCCCCTCTGCAATCTCTTCCGGAGGTATGGCTTCCCGCCGAGCGAGCTCCCCAATTTTCTCAAAAAGAATGAATTTATACAGAATTCAGCTCCCCGAGAAATAGAAAATTATTTCAAGATCTTGCTGTCGTTAAACCCCTCTCGAGAATTTCTTGTTTCGACTGTAACCAGTTGTCCCAGAGTTCTGCAGCTTTCACTCTTGGAAACTTGGAAATATGGTATTAATCAGTTGGGTATCCGCAATATTTCGTCGATTGCAACCTGTAACATTCTCGAATTAGTC…
SmTERF47	scaffold5447|size31368	1173	390	9.89	44532.1	S	ATGTTCAATCAAATTCGCAAAATCAATTTTTACGATGTAAGATTCTGTCGCGTTGCTTCTCTCCCATCAGTCACTGATTTCCTTCTCCTGCAGTTGAACCAATTTTCATCACCAGCTACAAATGCCCTAGAACCTAACTCAAAAGATTCGAATCCAAAGTCCTTCGTTGCGGTTTATCTGGAAACAAATTCGATTTTTCCCCAAAACGAGCCCTACTCTATTCCAAACACCTCAAATTTGATTCCCCTGAAAAAACCCCTTTCGGTTATCGCATTCCTCAAGAATCATCATTTTACCGATTCCGTAATCTCACGCATTGTTAAGAAGTGGCCTTTGCTTTTGAGGCACTCCCCCAAATCTATTCTGCCCAAGATTGAATTTTTCCGTAATTTGGGACTA…
SmTERF48	scaffold5548|size30732-1	1203	400	9.84	45388.3	C	ATGCGAAATCTTTGTCTCTCCTCTTTGATTTGGGGATCCAATTCATTCATCTGCAAATCTTTCTCTCTGCCACTCCATGATTTCATGAAGCCCTGTTCAATCTGCAAATTCAATGTTCTTTTCTCACTCTCCCCTCATTTCTTCTCAACAAGGAGAGAGAGCCAGCTCGTCGCCAGCCCCACAGTCTACGATTTGTTGGTGAACAAACACCACTTTTCACCTCAAGTCGCTTCATCAATCGCCTCGGATCTAACCCGATCGAGAAGCCCGGAAAAGGCCGACTCAATCCTCTCATTCCTAACAGAGAGCGGTTTCTCGAGCACTCAGCTCGAGAAGCTCGTGAAATGCAAGCCTCGGATTCTCACGGCCCCTTTCGAGGACGAAATTAGGTCAAAATTC…
SmTERF49	scaffold5548|size30732-2	1161	386	9.51	43998.8	C	ATGATTGCCCTTGTGCGCAGGAATTTGGGATGTTCGATATCGAAGCACAGTTCTTCAGTATGCATATCCCACGTTTCTGTGTCTCACTTTCTCCGCAGTTTCTCGACTTCGCCGGAGGGAAAAGCAGTCACCACCGCCGCGGTTTACGATGTATTGGTGAAGAAGCACCATTTCTCTCCCGAAATCGCTTCAGCAGTTTCCTCCGATCTGAGTCGATTCAGAAGCCCCGAGAAAGCCGATTCAATCCTGACATTCCTCAAAGATAGCTGCTTCTCGAGTATTCAGCTGCAGAAATTCGCGAGATCCCACCCTCGGTTTCTAACGGCTGGCCTCGAGGATGACCTCAAACTCAAGATCAAAATCTTCAGGGACTTCGGCTTTTCGCCCGAGGACATCGCT…
SmTERF50	scaffold6062|size28367	1146	381	9.62	43650.2	C	ATGATTCCAATTGCTCGCAATAATCTCTCCTGTTTGTTTTCAAACCCTAATTCATTTCTCTGCAACCCCAATGTTCTCTCATTCCACTTTTTTTCCACTGCGAGAGCCAAAAGACTAATAATCCCTTCCCCTGAAATTTACGATGTGTTGGTTCATAAACATCAATTTTCTCCTGAATTGGCTGGACTTGCTTCATCGCACTTACCTAAATTTAGAAGCCACAAAAGAGATGATTCAGTAATGTCGTTACTCAAAGAGAATAGCTTTACGACTACTCAGCTGCAAAAACTCATCACATATAATCCTCAGATTCTAGGATTTACTATTGAGGGTTTTAAATCCAGATTCAAGGTATTCCAAGACTTGGGGCTTTCTTCCAAGGAGTTTGCCAAGATAATT…
SmTERF51	scaffold6482|size26602	903	300	9.3	34044	C	ATGCTGACAGCAGCGACATCATGCCGGACCTCCATGTGCATCTCTCCGAATCCCGAACAGCAAAACATCCTTCTAAGAAGCGCCAAACCCAAAACTCTCCTCCAAAAACACCCTCTCTACCAAACGACCCACACCAACATCTCCTTCCAATTCAAGGAGAAAATCCTCTGCCTCGAGATCATAGGTGTTGACTCCGGTCGCGCCCTCTCCGTGAACCCCGCTCTCCACACCGCCTCCCTCCACGCCATCCACGCCATCGTCACTTTCCTCCAGTCCAAGGGCATCCACCTCAAGGATTTGGGCAGAATCTTGGGTATGTGCCCTACCATCCTCACCTCCGACATCAAATCCGATCTCGCTCCGGTTTTCAACTTCCTCTCCCACGATCTCGGAGTTTCC…
SmTERF52	scaffold6504|size37628	801	266	9.2	30229.4	C	ATGATCCTCCACCTGCATATTCCATCTCCGCCTAAACCCCCAATCGTTCAATCCACCACCACCGCCACCGCCGGCCTCTGCAACCGCTCCAACGGCACAGATTCCGGCCTCAATTTCCGCCGGAAGCTTCTCTTCCTCCAATCCCTCAACGTCAACCACAAAAAGGCCCTCGACCTAAACCCTAACCTCCGCTCCACCCCTCTCTCCGCTCTCCACTCCATCACTCAATGCCTCTCCTCCATGGGCCTCGACTTCGCCGCCGTCGGCCGAATTCTCGACATGTACCCGGAGCTCCTCACCGCCGATCCCTACGCCGACATTTACCCGATCTTCGATTTCCTGCTCCACACCGTCGAAATCCCCTTCCCCGAGATCAGGAAATCGATCGCCCGGTGCCCT…
SmTERF53	scaffold700|size90152-1	1179	392	9.94	44887.4	M	ATGATTATAAATTATCAAGTGATTCAAATGTATGCAATTATTCATTGCATCAGGCTGATTAGGGTTCCGACGAGAGATGCCATTAACGTCGCCCCACAATTTGTCGCGCATTTCTCCTCTCGAAAATTACCTTCAGATTTCAGCCGCGGCGACGCCACTTTCACCATCAGTTACCTCACAAATTCATGTGGGTTGTCGTTGAAAGACGCCTTCTCCGTATCCGCGAAATTGTGCATCAAATCGCGGGAGAATTCAGATGCAATATTGCAGCTGCTCAAAAGGTACGGATTCACAAATGCTCAGATCTCCAGGCTGGTCAGGAAATGGCCGGGCGTTCTTCAATCCAGCGCCGACCAAACCCTATCGCCGAAGCTCGAATTCTTCCGCTCAATCGGCGTT…
SmTERF54	scaffold7202|size37141	1122	373	9.88	41825.6	-	ATGGCGGTTCGAATCCTACGCCGGACACTAACCTCCTTCTCCGACCACAAGTGCAAATCCCCTTTCCCTTTCTCTCTCTACTTCTCCACCGAGACCGCAAAGCAGCCGTTAAACGCCGCCGCACTCTCCAAATTCCTAATAAAAAAGCACCACTTCTCCCCCGCCGCCGCCGCGCAGATCGCGTCCCTATCCCGCCCCAGAAGCCAGGAAAACGCCGACGCGGTCCTCTCATTCCTCAAGGAAACCGGCTTCTCCAACGCTCAATTAGAGAAGATCCTGAAAACGACGCCGCGCCTCCTCTCCTCCCACTTCGACGCAAACATCAAGCCCAAATTCGATGTCCTCCAAAAATTAGGGTTCACCGCCGCCCAAATCGTCGAGATCATCACCGGCCAATCG…
SmTERF55	scaffold7217|size23500	1221	406	9.51	46301.4	M	ATGGTACTCTTGCACGCCGCCAGGAGAGGTGCTGCTTTTGTTGCCGGCCGCCGCTTGCACAACGGCACCTCTTCATTTTTCGCTTGTTCATGTACAGGCCTACAAAAGCGTCAGAAAACTGATTCAAGTTTCGTGTTTCTCCGCTTTAGCTCATATCCTTATGTTCTTAAACCTGGACATTTTCATACTACATCTTGTGAATCCGTTGAAAGTCTACAAGAAGGGATAGAATTAGCTGGTGATGAGGAGAAATCGAGAGAATCAGCTGACATTTTCCAAGAATGGGGTTGTAGTGAGAGTGATATATCCAAGATTTTTGAGCGACGTTCATCTTTACGTAAGATGGACATTCATATCCTTCGGTCTAAGCTCGACATACTCTCTCGCTTGGGCGTCAAA…
SmTERF56	scaffold7629|size21905	1140	379	9.47	43376	S	ATGATTGCAATGGCACTCAGGAATCTTTCCTGTTTATGTTTGAGCCCTAATTCATTTATCTGCAACCCCAATGTTCTCTCAATCCACTTTTTTTCGACTGCGAGAGCCAAAAGACTAATAATCCCTTCCCCTGAAATTTACGATATGCTGCTCCATAAACACCAATTTTCTCCTGAATTGGCTGCACTTGCTTCATCGCGCTTACCTAAATTTAGAAGCCCCAAAAGAGCTGATTCAGTACTCTCATTCCTCAAAGAGAATAGCTTTACGACTACTCAGCTGCAGAAACTCGTCATATATAATCCTCGGATTCTAGGATTTACTATTAAAAGTTTGGAATCCAGATTCAAGGTATTCCAAGACTTGGGGCTTTCTTCCGAGGAGATTGCCAAGATAATT…
SmTERF57	scaffold781|size87619	978	325	9.13	36745.3	-	ATGGACACAGGGTTCCAGGCTAGTGGCATTATGTGGTTCTTCAAAGACAGAGGTTTTGATGATAAAAGTATTCATGATATGACCAAGAAGTGCAAGCGGCTTGATGATGTTGATAGGGAAAGGGCCTCAGAAACTTGGGAGTACTTGAAAAGCATAGGCATACCAGAGAGGAAACTTCCCGTGGTTATTGGAAAGTGTCCGAAGATTCTTACTCTTGACTTGCACGACAAACTTGTACCGATGATCCAGTGCCTTGCAACATTGCAGACAAAACCAAAGGAGGTAGCTTCTGCCATAACAAAATTTCCACATATACTTGTGCACAGTTTGGAAGAGAAGCTCTGCCCCCTTCTTGCATTTTTCGAAGGTCTTGGTGCTCCTGAAAAACAACTTGGTAAA…
SmTERF58	scaffold801|size87065	1224	407	9.86	46016.3	M	ATGCAGGAAACAATGAAGAAACTGATGCAGGCTTTGCGAATTAAATCTATTTTCTTACCTTCACCATCACAAAATTATCTCTCCAGCCCTAGCAAGTCACTTATCTCATGGATTACGGCTTACTCTACATTGTCTCGGAAGAAGGCCATTTCTCCCAAACTAAATGTGGAAAACTCTATTTTAGCCGATTACCTGGTCGGCTCCTTAAAACTCTCCAAAAATAGAGCCCTTTCAATCTCAAGCAAATTACACTGCCAAACTCTTGAAAAGCCTGAACGAACAGTCCGTTTCTTTAGAGGTCTTGGTTTTTCTGATGCACATATCCGAGCCATAGTCAATAGTGTACCCCGGCTTCTCCTTGCAGATACTGAAAAAACTTTGAAACCCAAAGTTGAATTC…
SmTERF59	scaffold8108|size20334	1221	406	9.63	46395.5	M	ATGGTACTCTTGCACGCCGCCAGGAGAGGTGCTGCTTTTGTTGCCGGCCGCCGCTTGCACAACCGCACCTCTTCATTTTTCGCTTTTTCATGTACAGGCCTACATAAGCGTCAGAAAACTGATTCAAGTTTCGTGTTTCTCCGCTTTAGCTCATATCCTTATGTTCTTAAACCTGGACATTTTCATACTACATCTTGTGAATCCGTTGAAAGTCTACAAGCAGGGATAGAATTAGCTGGTGATGAGGAGAAATCGAGAGAATCAGCTGACATTTTCCAAGAATGGGGTTGTAGTGAGAGTGATATATCCAAGATTTTTGAGCGACGTTCATCTTTACGTAAGATGGACATTCATATCCTTCGGTCTAAGCTCGACATACTCTCTCGCTTGGGCATCAAA…
SmTERF60	scaffold8445|size19243	1224	407	9.73	46091.4	M	ATGCAGGAAACAATGAAGAAACTGATTCAGGCTTTCCGAATTAAATCTATTTTCTTACCTTCACCATCACAAAATTATCTCTCCAGCCCTAGCAAGTCACTCATCTCATGGATTACGGCTTACTCTACATTGTCTCAGAAGAAGGCCATTTCTCCCAAACTAAATGTGGAAAACTCTATTTTAGCCGATTACCTGGTCGGTTCCTTAAAACTCTCCAAAAATAGAGCCCTTTCAATCTCCAGCAAATTACACTGCCAAACTCTTGAAAAGCCTGAACAAACGGTCCGTTTCTTTAGAGGTCTTGGTTTTTCTGATGCACATATCCGAGCCATAGTCAATAGTGTACCCCGGCTTCTCCTTTCAGATACTGAAAAAACTTTGAAACCCAAAGTTGAATTC…
SmTERF61	scaffold90|size152652	978	325	9.2	36673.2	-	ATGGACACAGGGTTCCAGGCTAGTGGCATTATGTGGTTCTTCAAAGACAGAGGTTTTGATGATAAAAGTATTCATGATATGACCAAGAAGTGCAAGCGGCTTGATGATGTTGATAGGGAAAGGGCCTCAGAAACTTGGGAGTACTTGAAAAGCATAGGCATACCAGAGAGGAAACTTCCCGTGGTTATTGGAAAGTGTCCGAAGATTCTTACTCTTGACTTGCACGACAAACTTGTACCGATGATCCAGTGCCTTGCAACATTGCAGACAAAACCAAAGGAGGTAGCTTCTGCCATAACAAAATTTCCACATATACTTGTGCACAGTTTGGAAGAGAAGCTCTGCCCCCTTCTTGCATTTTTCGAAGGTCTTGGGGCTCCTGAAAAACAACTTGGTAAA…
SmTERF62	scaffold932|size82290	897	298	9.32	33840.9	C	ATGCTTCCAGCGGCGACATCATGCCGGACCTCCATGTGCATCTCTCCGAATCCCGAACCGCAAAACATCCTCCTAAGAAGCGCCAAACCCAAAACTCTCCTCCAAACACACCCTCTCTACCAAACGACCCACACCAACATCTCCTTCCAATTCAAGGAGAAAATCCTCTGCCTCGAGATCATGGGTGTTGACTCCGGCCGCGCCCTGTCCGTGAACCCCGCTCTCCATACCGCCTCCCTCCACGCCATCCACGCCATCGTCACTTTCCTCCAGTCCAAGGGCATCCACCTCAAGGATTTGGGCAGAATCTTCGGTATGTGCCCTACCATCCTCACCTCCGACATCAAATCCGATCTCGCTCCGGTTTTCAACTTCCTCTCCCACGATCTCGGAGTTTCC…
SmTERF63	scaffold9519|size16046	1536	511	9.46	58158.5	C	ATGGCTGTTTTGTCCTTCTCCACTGCCACGCTCAACCACCGCTCCCTCTCCCACGCCTCCTCTCTCCTCTTCCTCGCTGCCTCCCTCCTCCAATCCCCCGCTGGAAGATTCAGCTGCAGAACCCGAGTCGCCTCGTCGCATTCCAATCCCAAGATATTGAAGTCCAACCGACGCTCCAGGCACGGCCACCCGCTCTCGCCCTACGACACTGATGACGATGTGCGCGCCGCTGCTTCTGACCAACTCGACGACGGGGAGGACGATTGGTTGTCTGACGATGAATTGGGAGATGTTGAAATTTCTGAGACTGATAGACAGCGGTTAAAGCTGAAAAGTGCAGCTAACAAGGGACAAGGCAGAACCAGGCACATAGGAAAAAGTTGGGGTTTGGAATCATCC…
"C", Chloroplast; "M", Mitochondrion; "S", Secretory pathway; "-", Any other location

## Sheet: Table S2
Table S2. Expression profiles of SmmTERF genes in different tissues.
Gene	Root1	Root2	Stem1	Stem2	Leaf1	Leaf2	Flower1	Flower2
SmTERF1	0.375509	0.332108	0.324265	0.390904	0.228954	0.215219	0.664649	0.722238
SmTERF2	0.362955	0.828058	0.552408	0.898036	0.508056	0.806905	0.658833	0.520057
SmTERF3	1.20875	2.69514	2.1547	2.67506	2.79398	2.47963	2.69323	2.29746
SmTERF4	0.325313	0.479499	1.19673	1.21194	2.4638	2.33693	2.54021	2.21928
SmTERF5	2.82113	4.85281	2.99975	3.59705	5.95736	4.61617	3.70102	2.662
SmTERF6	0.338392	0.386484	1.30265	1.25475	4.30966	4.16005	1.39825	2.02938
SmTERF7	0.521041	0.53103	2.27293	1.9633	6.2815	5.36713	2.30271	2.02551
SmTERF8	1.48045	1.78446	1.5527	2.28547	2.94205	2.85981	2.55089	2.36062
SmTERF9	0.370229	0.463198	0.54032	0.572194	0.980039	0.592562	0.428176	0.212179
SmTERF10	0.369422	0.731914	0.441412	1.00688	1.36752	1.13269	0.637368	0.458313
SmTERF11	0.115597	1.94189e-05	0.379195	0.154495	1.6265	1.36832	0.570328	0.440888
SmTERF12	0.830891	2.09755	2.77558	3.00254	3.20214	3.06871	3.13591	2.7858
SmTERF13	0.306989	0.627518	0.595249	0.991956	0.8449	0.366749	0.976038	0.725125
SmTERF14	0.402481	0.368992	0.177465	0.123276	0.189031	0.312389	0.246338	0.125533
SmTERF15	0.384467	0.548126	0.394086	0.637245	0.645419	0.606423	0.545989	0.523895
SmTERF16	0.498674	0.37054	2.00811	1.72866	2.86408	2.50979	2.78938	1.6498
SmTERF17	1.81515	2.47256	1.80194	2.13803	2.62776	2.29106	2.46217	1.32024
SmTERF18	0.110655	0.459957	0.890562	1.25286	1.33469	1.41784	2.08354	1.42894
SmTERF19	0.419121	1.04238	2.49938	2.42288	2.30914	2.77607	3.13664	1.82312
SmTERF20	3.9823	2.98268	11.0107	10.7368	15.7997	11.6476	10.6674	8.43969
SmTERF21	0.167337	0.289234	0.652232	0.623602	0.855181	1.12104	0.974581	0.675609
SmTERF22	2.21417	4.68426	3.55826	4.37984	5.71831	5.1044	4.46525	3.48981
SmTERF23	0.70705	0.902226	2.1219	1.72257	2.66498	1.69421	3.87705	2.95892
SmTERF24	0.315802	0.407854	0.966083	1.02179	1.42122	1.18383	2.05319	1.83646
SmTERF25	0.372813	0.588228	0.308983	0.580922	0.377108	0.497938	0.821644	0.61313
SmTERF26	1.17505	1.47562	2.89931	2.79609	4.63488	4.85282	6.11378	5.21852
SmTERF27	0.213835	0.212182	0.183196	0.242038	0.0766689	0.161419	0.188973	0.363997
SmTERF28	0.0157281	0.161629	0.281511	0.188244	0.628041	0.490271	0.707368	0.389114
SmTERF29	0.557732	1.05759	0.870172	1.05605	1.54683	1.99223	2.8694	2.23377
SmTERF30	0.422941	0.699498	0.374295	0.365643	0.464209	0.628451	0.221643	0.0931967
SmTERF31	0.24775	0.464879	0.400972	0.387112	1.18418	1.28617	0.711839	0.464393
SmTERF32	1.07986	2.36051	1.49034	2.40412	0.965191	0.450048	1.22633	0.728663
SmTERF33	0.948965	1.33756	1.71174	1.50808	6.70337	8.19929	2.78564	2.06977
SmTERF34	0	0	0.0389781	0	0	0	0.0390118	0
SmTERF35	0.945912	1.50513	3.13005	2.67253	3.79495	3.51164	3.65909	2.3037
SmTERF36	1.41299	2.90292	2.53694	3.43002	1.89266	1.91978	2.51867	1.23706
SmTERF37	0.658924	1.55483	1.54545	2.00853	5.81421	5.1568	2.8655	2.8085
SmTERF38	0.212983	0.616698	0.859226	1.15528	1.98146	1.5335	0.84805	1.01815
SmTERF39	1.48897	2.90576	1.22035	1.6079	1.86501	2.34569	2.55826	1.91168
SmTERF40	0.407394	0.840975	1.13027	0.825353	2.33229	2.08997	2.17583	1.33671
SmTERF41	34.7773	37.0294	15.7324	13.3041	11.2965	9.84234	4.19995	3.58434
SmTERF42	0.553066	1.29785	4.04261	5.56899	19.2507	25.6296	3.73476	3.32144
SmTERF43	0.440809	0.284546	0.106459	0.207461	0.632229	0.694028	0.374535	0.246598
SmTERF44	0.328326	0.399713	1.48398	0.936699	4.11108	2.95816	1.44574	1.07111
SmTERF45	1.4886	2.44133	2.62672	2.67872	5.38727	5.01547	4.21155	3.76757
SmTERF46	2.08076	3.47008	2.49388	3.16703	5.15554	5.02992	15.9865	9.86768
SmTERF47	3.11586	3.81099	1.31267	1.00211	2.55359	2.28089	1.738	1.29345
SmTERF48	0.50543	0.377483	0.668697	0.961217	0.387112	0.387809	0.709257	0.500033
SmTERF49	1.32246	2.03546	0.633509	0.990004	1.95709	2.35172	1.28773	0.548723
SmTERF50	0	0	0	0.0214949	0	0	0	0.0298298
SmTERF51	0.833174	0.903719	0.986703	0.973807	1.04822	0.768215	0.952383	0.900835
SmTERF52	0.835668	1.03048	1.99089	1.62648	3.03888	2.28588	1.63529	0.98626
SmTERF53	0.562669	0.64152	1.30176	1.28554	0.389693	0.459474	0.766219	0.682319
SmTERF54	3.01077	4.92978	2.74479	3.05144	3.5691	2.69823	2.92634	1.64083
SmTERF55	1.10777	1.12664	1.79297	1.5339	2.06573	1.91012	0.901971	0.997846
SmTERF56	1.29115	1.24577	1.92215	2.06411	7.35104	7.46891	3.31719	2.74132
SmTERF57	0.767833	0.533997	4.49783	3.76995	27.6812	25.4275	4.37254	3.77959
SmTERF58	1.00237	1.13806	1.76581	2.25342	3.64036	3.23232	4.43529	3.00958
SmTERF59	0.830961	1.06223	1.51531	1.59121	2.00997	2.00283	1.2962	1.14648
SmTERF60	0.9435	1.9844	2.6585	3.05481	2.34054	2.10035	4.03523	3.05901
SmTERF61	0	0	0.0319003	0	0	0	0	0
SmTERF62	2.44618	4.97168	25.4587	22.6326	58.5958	37.177	15.6204	15.1574
SmTERF63	0.970883	1.78129	3.41746	3.88973	10.6615	6.3479	4.37601	4.18474

## Sheet: Table S3
Table S3. Expression analysis of miRmTERF and target SmmTERFs in different tissues.
Name	Root	Stem	Leaf	Flower
miRmTERF	436.76	407.94	211.63	238.15
SmTERF3	1.95194	2.41488	2.6368	2.49534
SmTERF4	0.402406	1.20433	2.40036	2.37974
SmTERF8	1.63245	1.91908	2.90093	2.45575
SmTERF12	1.46422	2.88906	3.13542	2.96086
SmTERF16	0.434607	1.86838	2.68694	2.21959
SmTERF18	0.285306	1.07171	1.37627	1.75624
SmTERF19	0.730751	2.46113	2.54261	2.47988
SmTERF21	0.228286	0.637917	0.988111	0.825095
SmTERF26	1.32533	2.8477	4.74385	5.66615
SmTERF29	0.807661	0.963111	1.76953	2.55159
SmTERF33	1.14326	1.60991	7.45133	2.42771
SmTERF35	1.22552	2.90129	3.65329	2.9814
SmTERF38	0.414841	1.00725	1.75748	0.9331
SmTERF39	2.19737	1.41413	2.10535	2.23497
SmTERF45	1.96496	2.65272	5.20137	3.98956
SmTERF49	1.67896	0.811756	2.1544	0.918227
SmTERF50	0	0.0107475	0	0.0149149
SmTERF56	1.26846	1.99313	7.40998	3.02926

## Sheet: Table S4
Table S4. MIRmTERF precursors sequences from 85 plant species.
Name	Species	Accession number	Mature miRmTERF	Precursor sequence
Smi-MIRmTERF (993)	Salvia miltiorrhiza (993)	SRP051524 SRP051564	TATGCCACAGCTCTTCAAGAAT	ATAGTTATGCCACAGCTCTTCAAGAATCCGACCTTTTCGGATCAATCGTTTGTTTTTTCTGATTTCTGAGAATTCCTTGTATTAAAGTTTTGATTTTTAACCATGGCGGCTCCAATTTTATGCCGGGGCCTAAGCTTATCCTTTTTGTTCAATATTTATTCTTTTTCTGCTCAAATCGCATCTTAAAAAAAATATTATGCCCAGATCTGAGCTCAGATCTAAGGTTCTTTTGATATCTGAAAAAGTTATAGGTTGTCAATTTTGAATCCTTGGAGAGCTGCGGTCTAACAGT
Smi-MIRmTERF (DSS3)	Salvia miltiorrhiza (DSS3)	GWHAOSJ00000000	TATGCCACAGCTCTTCAAGAAT	ATAGTTATGCCACAGCTCTTCAAGAATCCGACCTTTTCAGATCAATCGTTTGTTTTTTCTGATTTCTGAGAATTCCTTGTATTAAAGTTTTGATTTTTAACCATGGCGGCTCCAATTTTATGCCGGGGCCTAAGCTTATCCTTTTTGTTCAATATTTATTCTTTTTCTGCTCAAATCGCATCTTAAAAAAAATATTATGCCCAGATCTGAGCTCAGATCTAAGGTTCTTTTGATATCTGAAAAAGTTATAGGTTGTCAATTTTGAATCCTTGGAGAGCTGCGGTCTAACAGT
Smi-MIRmTERF (bh2-7)	Salvia miltiorrhiza (bh2-7)	GCA_016432925.1	TATGCCACAGCTCTTCAAGAAT	ATAGTTATGCCACAGCTCTTCAAGAATCCGACCTTTTCAGATCAATCGTTTGTTTTTTCTGATTTCTGAGAATTCCTTGTATTAAAGTTTTGATTTTTAACCATGGCGGCTCCAATTTTATGCCGGTGCCTAAGCTTATCCTTTTTGTACAATATTATTCTTTTCTGCTCAAATCGCATCTTAAAAAAAAAATTATGCCCAGATCTGAGCTGTTCTGCCAAGTAATTTGGTCAGTTGCTCAGATCTAAGGTTCTTTTGATATCTGAAAAAGTTATAGGTTGTCAATTTTGAATCCTTGGAGAGCTGCGGTCTAACAGT
Smi-MIRmTERF (yunnan)	Salvia miltiorrhiza (yunnan)	SRX10373550 SRX10373551 SRX10373552 SRX12014363 SRX12014364 SRX12014365	TATGCCACAGCTCTTCAAGAAT	ATAGTTATGCCACAGCTCTTCAAGAATCCGACCTTTTCATATCAATCGTTTGTTTTTTCTGATTTCTGAGAATTCCTTGTATTAAAGTTTTGATTTTTAACCATGGCGGCTCGAATTTTATGCCGGGGCCTAAGCTTATCCTTTTTGTTCAATATTTATTCTTTTTCTGCTCAAATCGCATCTTAAAAAAAAATATTATGCCCAGATCTGAGCTGCTCTGCCTAGTAATTTGGTCAGTTGTCAGATCTAAGGTTCTTTTGATATCTGAAAAATTATAGGTTGTCAATTTTGAATCCTTGGAGAGCTGCGGTCTAACAGT
Sbo-MIRmTERF	Salvia bowleyana	GWHASIU00000000	TATGCCACAGCTCTTCAAGAAT	ATAGTTATGCCACAGCTCTTCAAGAATCCGACCTTTTCAGATCAATCGTTTGTTTTTTCTGATTTCTGAGAATTCCTTGTATTAAAGTTTTGATTTTTAACCATGGCGGCTCCAATTTTATGCCGGTGCCTAAGCTTATCCTTTTTGTTCAATATTTATTCTTTTCTGCTCAAATCACATCTTTAAAAAAAAATTATGCCCAGATCTGAGCTGTTCTGCCAAGTAATTTGGTCAGTTGCTCAGATCTAAGGTTCTTTTGATATCTGAAAAAGTTATAGGTTGTCAATTTTGAATCCTTGGAGAGCTGCGGTCTAACAGT
Spl-MIRmTERF	Salvia plebeia	SRX19927310 SRX19927311 SRX19927312 SRX19927313 SRX19927314 SRX19927315	TATGCCACAGCTCTTCAAGAAT	ATTGTTATGCCACAGCTCTTCAAGAATCCGACCTTTTCAGATCAATTGTTTGTTTTTTCTGATTTCTTAAAATTCCTTGTATTAAAATTTTGATTTTTAACCATGGCGGCTCCAATTTTATGCCGGAGCCTAAGCGAGACCTTTTTGTTCACTAATTATTATTTTCTGCTCAAATCACATCTGAAAAAGAATTTTATGCCCAGGTCTGAGCTGTTCTGCCATGTAATTTGGTCAGTTGCTCAGATCTAAGGTTCTTTTGATATCTGAAAAAGTTATTGTTTGTCAATTTTGAATCCTTGGAGAGCTGCGGTCTACCAGT
Ssubs-MIRmTERF	Salvia substolonifera	SRX12629358 SRX12629361 SRX12629360 SRX12629359 SRX12629357 SRX12629356	TATGCCACAGCTCTTCAAGAAT	ATAGATATGCCACAGCTCTTCAAGAATCCGACCTTTTCAGTTCAATCGTTTGTTTCTTCTGTTTTCTCAGAATTCCTTGTTTTAAAATTTTGATTTTTATTCACGGCGGCTCCAATTTTATGCCGGGGCCAAAGCTTATCCTTTTTGTTCAATACTATTTAATCTTTTCTGCTCAAATCGCATTTGAAAAAGAATTTTAAGCCCAGATCTTAGCTTTTCTGCCAAGTAATTTGGTTAGTTGCTCAGATCTAAGGTTCTTTTGATACCTGAAAAAGTTATTGGTTGTCAATTTTGAATCCTTGGAGAGCTGCGGTCTACCTGT
Spu-MIRmTERF	Salvia purpurea	SRX12894244	TATGCTACATCTCTTCAAGAAT	ATAGGTATGCTACATCTCTTCAAGAATTTCGAGAAATTGGTTGTCAATTTGGAATTCTTGGAGTGATGTGGTTTACCAGT
Sdom-MIRmTERF	Salvia dombeyi	SRX12894312	TATGCTACATCTCTTCAAGAAT	AGGTATGCTACATCTCTTCAAGAATTTCGAGAAACTGGTTGTCAATTTGGAATCCTTGGAGTGATGTGGTTTACCA
Soa-MIRmTERF	Salvia oaxacana	SRX12894323	TATGCTACATCTCTTCAAGAAT	ATAGGTATGCTACATCTCTTCAAGAATTCTTCCTTCTCAGATCAATCGTTTCTTTCGAGAAATTGGTTGTCAATTTGGAATCCTTGGAGTGATGTGGTTTACCAGT
Ssubr-MIRmTERF	Salvia subrotunda	SRX12894224 SRX12894285	TATGCTACATCTCTTCAAGAAT	ATAGGTATGCTACATCTCTTCAAGAATTTCGAGAAATTGGTTGTCAATTTGGAATCCTTGGAGTGATGTGGTTTACCAGT
S-MIRmTERF	Salvia	SRX12894223	TATGCTACACCTCTTCAAGAAT	GTAGGTATGCTACACCTCTTCAAGAATTTCGAGAAATTGGTTGTCAATTTGGAATCCTTGGAGTGATGTGGTTTACCAGT
Stue-MIRmTERF	Salvia tuerckheimii	SRX12894226 SRX12894272	TATGCTACATCTCTTCAAGAAT	ATAGGTATGCTACATCTCTTCAAGAATTTCGAGAAATTGGTTGTCAATTCGGAATCCTTGGAGTGATGTGGTTTACCAGT
Spr-MIRmTERF	Salvia prunelloides	SRX12894243	TATGCTACATCTCTTCAAGAAT	ATAGGTATGCTACATCTCTTCAAGAATTCATCAATTGAGAAATTGGCTGTCAATTTGAATCCTTGGAGAGCTGTGGTTTACCACT
Ssco-MIRmTERF	Salvia scoparia	SRX12894215	TATGCTACATCTCTTCAAGAAT	ATAGGTATGCTACATCTCTTCAAGAATTTCGAGAAATTGGTTGTCAATATGGAATCCTTGGAGTGATGTGGTTTACAAGT
Sdis-MIRmTERF	Salvia disjuncta	SRX11552838	TATGCTACATCTCTTCAAGAAT	ATAGGTATGCTACATCTCTTCAAGAATTCTTCTTTTCTTTCGACAAATTGGTTGTCAATTTAGAATCCTTGGGGTGATGTGGTTTACCAGT
Sdig-MIRmTERF	Salvia digitaloides	SRX10415442	TATGCCACAGCTCTTCAAGAAT	ATAGATATGCCACAGCTCTTCAAGAATCCGACATTTTCAGATCAATCGTTTGTTTTTTCTGATTTCTCAGAATTCCTTGTATTAAAATTTTGATTTTTAACCATGGCGGCTCTAATTTTATGCCGGGGCCTAAGCTTATCCTTTTTGTTCAATATTTATTCTTTTCTGCTCAAATTGCATCTGAAAAAGAATTTTATGCCCAGATCTTAGCTGTTCTACCAAGTAATTTGGTCAGTTGCTCAGATCTAAGTTTCATTTTATATCTGAAAAAGTTATTGGTTGTCAATTTTGAATCCTTGGAGAGCTGCGGTCTACCAGT
Sad-MIRmTERF	Salvia adenophora	SRX10416374	TATGCTACATCTCTTCAAGAAT	ATAGGTATGCTACATCTCTTCAAGAATTCATCTTTTCTTTCGAGAAATTGGTTGTCAATTTGGAATCCTTGGAGTGATGTGGTTTACCAGT
Span-MIRmTERF	Salvia pansamalensis	SRX10415207	TATGCTACATCTCTTCAAGAAT	ATAGGTATGCTACATCTCTTCAAGAATTTCGAGAAATTGGTTGTCAATATGGAATTAATTCTTGGAGTGATGTGGTTTACCAGT
Stub-MIRmTERF	Salvia tubifera	SRX10416375	TATGCTACATCTCTTCAAGAAT	ATAGGTATGCTACATCTCTTCAAGAATTTCGAGAAATTGGTTGTCAATTTGGAATTCTTGGAGTGATGTGGTTTACCAGT
Scu-MIRmTERF	Salvia curviflora	SRX10417576	TATGCTACATCTCTTCAAGAAT	ATAGGTATGCTACATCTCTTCAAGAATTTCGAGAAATTGGTTGTCAATTTGGAATCCTTGGAGTGATGTGGTTTACCAGT
Sli-MIRmTERF	Salvia liguliloba	SRX11832314	TATGCCACAGCTCTTCAAGAAT	ATAGTTATGCCACAGCTCTTCAAGAATCCGACCTTTTCAGATCAATCGTTTGTTTTTTCTGATTTCTGAGAATTCCTTGTATTAAAGTTTTGATTTTTAACCATGGCGGCTCCAATTTTATGCCGGGGCCTAAGCTTATCCTTTTTGTTCAATATTTATTCGTTTTCTGCTCAAATCGCATCTTAAAAAAAAAAATTATGCCCAGATCTGAGCTTTTCTGCCAAGTAATTTGGTCAGTTGCTCAGATCTAAGGTTCTTTTGATACCTGAAAAAGTTATTGGTTGTCAGTTTTGAATCCTTGGAGAGCTGCGGTCTAACAGT
Scav-MIRmTERF	Salvia cavaleriei	SRX11616381	TATGCCACAGCTCTTCAAGAAT	ATAGTTATGCCACAGCTCTTCAAGAATCCGACCTTTTCAGATCAATCTTTTGTTTTTTCTGATTTCTGAGAATTCGTTGTATTAAAGTTTTGATTTTTAACCATGGCGGCTCCAATTTTATGCCGGGGCCTAAGCTTATCCTTTTTGTTCAATATTTATTCCTTTTCTGCTCAAATCGCATCTTAAAAAAAAAATTATGCCCAGATCTGAGCTGTTCTGCCAAGTAATTTGGTCAGTTGCTCAGATCTAAGGTTCTTTTGATACCTGAAAAAGTTATTGGTTGTCAGTTTTGAATCCTTGGAGAGCTGCGGTCTAACAGT
Schi-MIRmTERF	Salvia chienii	SRX12191735	TATGCCACAGCTCTTCAAGAAT	ATAGTTATGCCACAGCTCTTCAAGAATCCGACCTTTTCAGATCAATCGTTTCTTTTTTCTGATTTCTGAGAATTCCTTGTATTAAAGTTTTGATTTTTAACCATGGCGGCTCCAATTTTATGCCGGGGCCTAAGCTTATCCTTTTTGTTCAATATTTATTCTTTTTCTGCTCAAATCGCATCTTTAAAAAAAATTATGCCCAGATCTGAGCTGTTCTGCCAAGTAATTTGGTCAGTTGCTCAGATCTAAGGTTCTTTTGATATCTGAAAAAGTTATTGGTTGTCAGTTTTGAATCCTTGGAGAGCTGCGGTCTAACAGT
Sst-MIRmTERF	Salvia stachydifolia	SRX12894252	TATGCTACATCTCTTCAAGAAT	ATAGGTATGCTACATCTCTTCAAGAATTTCGAGAAATTGGTTGTCAATTTGGAATCCTTGGAGTGATGTGGTTTACCAGT
Sgu-MIRmTERF	Salvia guaranitica	SRX12894255	TATGCTACATCTCTTCAAGAAT	ATAGGTATGCTACATCTCTTCAAGAATTTCGAGAAATTGGTTGTCAATTTGGAATCCTTGGAGTGATGTGGTTTACCAGT
Sga-MIRmTERF	Salvia gachantivana	SRX12894253	TATGCTACATCTCTTCAAGAAT	ATGGGTATGCTACATCTCTTCAAGAATTTCGAGAAATTGGTTGTCAATTTGGAATCCTTGGAGTGATGTGGTTTACCAGT
Sry-MIRmTERF	Salvia rypara subsp. rypara	SRX12894254	TATGCTACATCTCTTCAAGAAT	ATAGGTATGCTACATCTCTTCAAGAATTTCGAGAAATTGGTTGTCAATTTCGAATCCTTGGAGTGATGTGGTTTACCAGT
Spal-MIRmTERF	Salvia pallida	SRX12894247	TATGCTACATCTCTTCAAGAAT	ATAGGTATGCTACATCTCTTCAAGAATTTCGAGAAATTGGTTATCGATTTGGAATCCTTGGAGTGATGTGGTTTACCAGT
Swe-MIRmTERF	Salvia x westerae	SRX12894256	TATGCTACATCTCTTCAAGAAT	ATAGGTATGCTACATCTCTTCAAGAATTTCGAGAAATTGGTAGTCAATTTGGAATCCTTGGAGTGATGTGGTTTACCAGT
Sth-MIRmTERF	Salvia thymoides	SRX12894260 SRX12894324	TATGCTACATCTCTTCAAGAAT	ATAGGTATGCTACATCTCTTCAAGAATTCTTCGTTTCTTTCGAGAAATTGGATGGCAATTTGGAATCCTTGGAGTGATGTGGTTTACCAGT
Sra-MIRmTERF	Salvia raymondii subsp. mairanae	SRX12894286	TATGCTACATCTCTTCAAGAAT	ATAGGTATGCTACATCTCTTCAAGAATTTCGAGAAATTGGTTGTCAATTCGGAATCCTTGGAGTGATGTGGTTTACCAGT
Scr-MIRmTERF	Salvia crucis	SRX12894290	TATGCTACATCTCTTCAAGAAT	ATAGGTATGCTACATCTCTTCAAGAATTTCGACAAATTGGTTGTCAATTTGGAATCCTTGGAGTGATGTGGTTTACCAGT
Sps-MIRmTERF	Salvia pseudococcinea	SRX12894283	TATGCTACATCTCTTCAAGAAT	ATAGGTATGCTACATCTCTTCAAGAATTTCGATAAATTTGTTGTCAATTTGGAATCCTTGGAGTGATGTGGTTTACCAGT
Sgl-MIRmTERF	Salvia glechomifolia	SRX12894274	TATGCTACATCTCTTCAAGAAT	ATAGGTATGCTACATCTCTTCAAGAATTCATCAATTGAGAAATTGGTTGTCAATTTGAATCCTTGGAGAGCTGTGGTTTACCACT
Sce-MIRmTERF	Salvia cedrosensis	SRX12894338	TATGCTACATCTCTTCAAGAAT	ATAGGTATGCTACATCTCTTCAAGAATTTCGAGAAATTGGTTGTCAGTTTTGGAATCCTTGGAGTGATGTGGTTTACCAGT
San-MIRmTERF	Salvia anastomosans	SRX12894325	TATGCTACATCTCTTCAAGAAT	ATAGGTATGCTACATCTCTTCAAGAATTCCTCCTTTTTCAGATCAATCGTTTCTATCGAGAAATTGGTTGTCAATTTGGAATCCTTGGAGTGATGTGGTTTACCAGT
Scha-MIRmTERF	Salvia chamaedryoides	SRX12894333	TATGCTACATCTCTTCAAGAAT	ATAGGTATGCTACATCTCTTCAAGAATTTCGAGAAATTGGTTGTCAATTTGGAATCCTTGGAGTGATGTGGTTTACCAGT
Sar-MIRmTERF	Salvia arborescens	SRX12894341	TATGCTACATCTCTTCAAGAAT	ATAGGTATGCTACATCTCTTCAAGAATTTCGAGAAATTGGTTGTCAATTCGGAATCCTTGGAGTGATGTGGTTTACCAGT
Scar-MIRmTERF	Salvia carnea	SRX12894369	TATGCTACATCTCTTCAAGAAT	ATAGGTATGCTACATCTCTTCAAGAATTTCGAGAAATTGGTTGTCAATTAGGAATTCTTGGAGTGATGTGGTTTATCTGT
She-MIRmTERF	Salvia heterotricha	SRX12894356	TATGCTACATCTCTTCAAGAAT	ATAGGTATGCTACATCTCTTCAAGAATTTCGAAAAATTGGTTGTCAATTTGGAATCCTTGGAGTGATGTGGTTTACCAGT
Sto-MIRmTERF	Salvia topiensis	SRX12894358	TATGCTACATCTCTTCAAGAAT	ATAGGTATGCTACATCTCTTCAAGAATTTCGAGAAATTGGTTGTCAATTTGGAATCCTTGGAGTGATGTGGTTTACCAGT
Swa-MIRmTERF	Salvia wagneriana	SRX12894318	TATGCTACATCTCTTCAAGAAT	ATAGGTATGCTACATCTCTTCAAGAATTTTGAGAAATTGGTTGTCAATTTGGAATCCTTGGAGTGATGTGGTTTACCACT
Sho-MIRmTERF	Salvia honania	SRX12027565	TATGCCACAGCTCTTCAAGAAT	ATAGTTATGCCACAGCTCTTCAAGAATCCGACCTTTTCAGATCAATCGTTTGTTTTTTCTGATTTCTGAGAATTCCTTGTATTAAAGTTTTGATTTTTAACCATGGCGGCTCCAATTTTATGCCGGGGCCTAAGCTTATCCTTTTTGTTCAATATTTATTCTTTTTCTGCTCAAATCGCATCTCAAAAAAAAAATTATGCCCAGATCTGAGCTGTTCTGCCAAGTAATTTGGACAGTTGTTCAGATCTAAGGTTCTTTTGATATCTGAAAAAGTTATTGGTTGTCAATTTTGAATCCTTGGAGAGCTGCGGTCTAACAGT
Sox-MIRmTERF	Salvia oxyphora	SRX12894275 SRX12894248	TATGCTACATCTCTTCAAGAAT	ATAGGTATGCTACATCTCTTCAAGAATTTCGAGAAATTGGTTGTCAATTTGGAATCCTTGGAGTGATGTGGTTTACCAGT
Sio-MIRmTERF	Salvia iodantha	SRX12894270	TATGCTACATCTCTTCAAGAAT	ATAGGTATGCTACATCTCTTCAAGAATTTCGAGAAATTGGTTGTCAATTTGGAATCCTTGGAGTGATGTGGTTTACCAGT
Spo-MIRmTERF	Salvia polystachya	SRX12894370	TATGCTACATCTCTTCAAGAAT	ATAGGTATGCTACATCTCTTCAAGAATTTCGAGAAATTGGTTGTCAATTTGGAATTCTTGGAGTGATGTGGTTTACCAGT
Sam-MIRmTERF	Salvia amarissima	SRX12894288	TATGCTACATCTCTTCAAGAAT	ATAGGTATGCTACATCTCTTCAAGAATTTCGAGAAATTGGTTATCAATTTGGAATCCTTGGAGTGATGTGGTTTACCAGT
Sti-MIRmTERF	Salvia tiliifolia	SRX11386175 SRX11386174 SRX11552791 SRX11552792 SRX12894245	TATGCTACATCTCTTCAAGAAT	ATAGGTATGCTACATCTCTTCAAGAATTTCGAGAAATTGCTTGTCAATTTGGAATTCTTGGAGTGATGTGGTTTACCAGT
Ska-MIRmTERF	Salvia karwinskii	SRX12894317	TATGCTACATCTCTTCAAGAAT	ATAGGTATGCTACATCTCTTCAAGAATTTCGAGAAATTGGTTGTCAATTTGGAATCCTTGGAGTGATGTGGTTTACCAGT
Sna-MIRmTERF	Salvia nanchuanensis	SRX11858345	TATGCCACAGCTCTTCAAGAAT	ATAGTTATGCCACAGCTCTTCAAGAATCCGACCTTTTCAGATCAATCGTTTGTTTTTTCTGATTTCTGAGAATTCCTTGTATTAAAATTTTGATTTTTAACCATGGCGGCTCCAATTTTATGCCGGGGCCTAAGCTTATCCTTTTTGTTCAATATTTATTCTTTTTCTGCTCAAATCGCATCTTAAAAAAAAATTATGCCCAGATCTGAGCTGTTCTGCAAATAATTTGGTCAGTTGCTCAGATCTAAGGTTCTTTTGATATCTGAAAAAGTTATTGGTTGTGAGTTTTGAATCCTTGGAGAGCTGCGGTCTAACAGT
Sdor-MIRmTERF	Salvia dorisiana	SRX3837506 SRX3837507 SRX3837508 SRX3837509 SRX3837510 SRX3837511	TATGCTACATCTCTTCAAGAAT	ATAGGTATGCTACATCTCTTCAAGAATTTCGAGAAATTGGTTGTCAATTTGGAATCCTTGGAGTGATGTGGTTTACCAGT
Ssp-MIRmTERF	Salvia splendens	GCA_004379255.2	TATGCTACATCTCTTCAAGAAT	ATAGGTATGCTACATCTCTTCAAGAATTTCGAGAAATTGGTTGTCAATTTGGAATCCTTGGAGTGATGTGGTTTACCAGT
Shi-MIRmTERF	Salvia hispanica	GCA_023119035.1	TATGCTACATCTCTTCAAGAAT	ATAGGTATGCTACATCTCTTCAAGAATTTCGACAAATTGCTTGTCAATTTGGAATTCTTGGAGTGATGTGGTTTACCACT
Sscl-MIRmTERF	Salvia sclarea	GCA_036873715.1	TATGCCACAGCTCTTCAAGAAT	ATCGGTATGCCACAGCTCTTCAAGAATCCAATTTTCCAGATCCAATCTCTTCCTTTTTTCTGATTTCTGAGAATTCCTGATGTTTTGTTCAAGTTTTGACTTGAATAATTCTTTTCATCTTTCGTAAAGTAAAATCCTCAGATCTGAGCTCTTTCCGCCATTAATTTGCTCAATTGCTCAGATCTAATCCTTGAAACGGTTATGGTTATTCTCAGATCTGAAAAAAAGATATTGGTTGGTTGCTGATTTTGAGTTCTTGGAGAGCTGTGGTTTACCATT
Sof-MIRmTERF	Salvia officinalis	GWHBJVP00000000	TATGCCACAGCTCTTCAAGAAT	ATAGGTATGCCACAGCTCTTCAAGAATCCAACTTTTCAGATCAATCGTCTTCTTTCTGATTTCCGAGAATTCCTGATATTTAATTCAAGTTTGATTTTCAACCACGGTGGCTCCAATTTTATACCGGAGTCTAATATGTTCTTTTCCAATACTTTTTATTGATTTTAAATGCTTTTCATGTATCATGAAATAAAATCCTTTCGTAGATCTGAGCTTTTCCGCCAACTAATTTGCTCAGCTGCTCAGATCTAAGGTTCTTCTCTGATTTGAAAAGGATATTGGTTGTAAATTTTGAATTCTTGGAGAGCTGTGGTTTACCGGT
Sya-MIRmTERF	Salvia yangii	SRX3884384 SRX2468831	TATACCACAGCTCTTCAAGAAT	ATAGGTATACCACAGCTCTTCAAGAATCCAGCTTTTCAGATCAAGCGTTTCTTTTTTCAGATTTCCGAGATTTTCTGATATTAAAGTTGTCATTTATTCAATGTTTTTCTTTTCTGTTTAAATCGCATCTCTCTCTGTGTTTCTCTACCGATAGAGGATAATATTAATTAGATCCACATCGAGTCTTTGAATATTTTTTCTTATTAATTTGAAGCTTTACATCTTTTTTAAAATAAGAAGCCCAAAATGAAGAATTCCCTAGGTCTGAGCTGTTCCGCCAATTGATTTGGTCAGTTGCTCAGATCTAGCGTGAAAAGGGGCAAAATTCTTTTGAGATCTGAAAAAGAATTTTGTTGGTCAGTGTTGAATTCTTGGAGTGCTATGGTTTACCGGT
Mlo-MIRmTERF	Mentha longifolia	GCA_001642375.2	TATACCACAGCTCTTCAAGATT	ATGGATATACCACAGCTCTTCAAGATTTCATCTTTTTTAATTGAATTTCTGAGATTGAGATTCGATACTCAACGGTGAATCTTGGAGAGCTGCGGTTTACCTGT
Mve-MIRmTERF	Mentha x verticillata	SRX15956465	TATACCACAGCTCTTCAAGATT	ATGGATATACCACAGCTCTTCAAGATTTCATCTTTTTTAATTGAATTTCTGAGATTGAGATTCGATATTCAACGGTGAATCTTGGAGAGCTGCGGTTTACCTGT
Mvi-MIRmTERF	Mentha x villosa	SRX19492756 SRX19492744	TATACCACAGCTCTTCAAGATT	ATGGATATACCACAGCTCTTCAAGATTTCATCTTTTTTAATTGAATTTCTGAGATTGAGATTCGATATTCAACGGTGAATCTTGGAGAGCTGCGGTTTACCTGT
Maq-MIRmTERF	Mentha aquatica	ERX5310029	TATACCACAGCTCTTCAAGATT	ATGGATATACCACAGCTCTTCAAGATTTCATCTTTTTTAATTGAATTTATGAGATTGCGATTCGATATTCAACGGTGAATCTTGGAGAGCTGCGGTTTACCTGT
Mro-MIRmTERF	Mentha x rotundifolia	SRX19492746 SRX19492748 SRX19492753 SRX19492770 SRX19492769 SRX19492780	TATACCACAGCTCTTCAAGATT	ATGGATATACCACAGCTCTTCAAGATTTCATCTTTTTTAATTGAATTTCTGAGATTGAGATTCGATATTCAACGGTGAATCTTGGAGAGCTGCGGTTTACCTGT
Msp-MIRmTERF	Mentha spicata	SRX533473 SRX533472 SRX533471 SRX533470	TATACCACAGCTCTTCAAGATT	ATAGATATACCACAGCTCTTCAAGATTTCATCTTTTTTAATTGAATTTCTGAGATTGAGATTCGATATTCAACGGTGAATCTTGGAGAGATGCGGTTTACCTGT
Mpi-MIRmTERF	Mentha x piperita	SRX2973709 SRX2973710 SRX2973707 SRX2973708 SRX2973713 SRX2973714	TATACCACAGCTCTTCAAGATT	ATGGATATACCACAGCTCTTCAAGATTTCATCTTTTTTAATTGAATTTCTGAGATTGAGATTCGATATTCAACGGTGAATCTTGGAGAGCTGCGGTTTACCTGT
Mar-MIRmTERF	Mentha arvensis	SRX1600048 SRX1842797 SRX2507776 SRX2507777 SRX6096636	TATACCACAGCTCTTCAAGATT	ATACATATACCACAGCTCTTCAAGATTTCATCTTTTTCAAATTGAATTTCTGAGAATGAATTGAGATTCGAAATTCAACGGTGAATCTTGGAGAGCTGCGGTTTACATGT
Mca-MIRmTERF	Mentha canadensis	SRX3679750 SRX3679751 SRX4286422 SRX4286423 SRX4286424	TATACCACAGCTCTTCAAGATT	ATGGATATACCACAGCTCTTCAAGATTTCATCTTTTTTAATTGAATTTCTGAGATTGAGATTCGATATTCAACGGTGAATCTTGGAGAGCTGCGGTTTACCTGT
Msu-MIRmTERF	Mentha suaveolens	SRX5063020	TATACCACAGCTCTTCAAGATT	ATAGATATACCACAGCTCTTCAAGATTTCATCTTTTTAAATTGAATTTCTGAGATTGAGATTCGATATTCAACGGTGAATCTTGGAGAGATGCGGTTTACCTGT
Oma-MIRmTERF	Origanum majorana	SRX3884380 SRX2468780 SRX8053495	TATACCACAGCTCTTCAAGATT	ATCGATATACCACAGCTCTTCAAGATTTCCATATTCGGTTTCCTTTGTCTCCGAAGATTTTATTTGATTTTCGGAGACCGGGAAAAGAATTATGAAATCTTGGAGAGCTGAGGTTTATCTGT
Odi-MIRmTERF	Origanum dictamnus	SRX9725073 SRX9725074 SRX9725075	TATACCACAGCTCTTCAAGATT	ATCGATATACCACAGCTCTTCAAGATTTCCATATTCGGTTTCCTTTGCCTCCGAAGATTTGATTTGATTTTCGGAGATTCGGAAAAGAATTATGGAATCTTGGAGAGATGAGGTTTATCTGT
Ovu-MIRmTERF	Origanum vulgare subsp. vulgare	ERX9653911 ERX9653913 ERX9653912	TATACCACAGCTCTTCAAGATT	ATCGATATACCACAGCTCTTCAAGATTTCCATATTCGGTTTCCTTTGTCTCCGAAGATTTTATTTGATTTTTGGAGATTGGGAAAAGAATTATGGAATCTTGGAGAGCTGAGGTTTATCTGT
Tvu-MIRmTERF	Thymus vulgaris	SRX8081884 SRX3369043 SRX3369044	TATACCACAGCTCTTCAAGATT	ATCGATATACCACAGCTCTTCAAGATTTCCATATTCGCTTTCCTTTTCTCGAAGAATCGGAAAAGAATTACAGAATCTTGGAGAGCTGAGGTTTATCCGT
Tma-MIRmTERF	Thymus mandschuricus	SRX19213126 SRX19213127 SRX19213117 SRX19213119	TATACCACAGCTCTTCAAGATT	ATCGATATACCACAGCTCTTCAAGATTTCCATATACGCTTTCCTTTTCTCTTCGAATGTCGAAGAATCGGAAAAGAATTACAGAATCTTGGAGAGCTGAGGTTTATCTGT
Tmo-MIRmTERF	Thymus mongolicus	SRX5027559	TATACCACAGCTCTTCAAGATT	ATCGATATACCACAGCTCTTCAAGATTTCCATATTCGCTTTCCTTTTTCTCTTCAAATGTCGAAGAATCGGAAAAGAATTACAGAATCTTGGAGAGCTGAGGTTTATCCGT
Tci-MIRmTERF	Thymus x citriodorus	SRX9372896	TATACCACAGCTCTTCAAGATT	ATCGATATACCACAGCTCTTCAAGATTTCCATATTCGCTTTCCTTTTCTCTTCGAATGTCGAAGAATCGGAAAAGAATTACAGAATCTTGGAGAGCTGAGGTTTATCCGT
Tse-MIRmTERF	Thymus serpyllum	SRX9368695 SRX9368698	TATACCACAGCTCTTCAAGATT	ATCGATATACCACAGCTCTTCAAGATTTCCATATTCGCTTTCCTTTTCTCTTCAAATGTCGAAGAATCGGAAAAGAATTACAGAATCTTGGAGAGCTGAGGTTTATCCGT
Tda-MIRmTERF	Thymus daenensis	SRX19840109 SRX19841804	TATACCACAGCTCTTCAAGATT	ATCGATATACCACAGCTCTTCAAGATTTCCATATTCGCTTTCCTTTTCTCTTCGAAGGTCGAAGAATCGGAAAAGAATTATGGAATCTTGGAGAGCTGAGGTTTATCCGT
Tla-MIRmTERF	Thymus lancifolius	SRX4414616	TATACCACAGCTCTTCAAGATT	ATCGATATACCACAGCTCTTCAAGATTTCCATATTCGATTTCCTTTTCTCTTCGAAGGTCGAAGAATCGGAAAAGAATTATGGAATCTTGGAGAGCTGAGGTTTATCCGT
Tqu-MIRmTERF	Thymus quinquecostatus	SRX13680041 SRX13680034 SRX18408173	TATACCACAGCTCTTCAAGATT	ATCGATATACCACAGCTCTTCAAGATTTCCATATTCGCTTTCCTTTTCTCTTCAAATGTCGAAGAATCGGAAAAGAATTACAGAATCTTGGAGAGCTGAGGTTTATCCGT
Mhe-MIRmTERF	Meehania henryi	SRX17616975	TATGCCACAGCTCTTCAAGAAT	ATCGGTATGCCACAGCTCTTCAAGAATCCAATTCAAAACAATTCTGAGAAAGAATTTGGTTGCTAATGTTGAATTCTTGAGGAGCTGCGGTTTACCTAT
Mof-MIRmTERF	Melissa officinalis	SRX2468809 ERX9653903	TATGCCACAGCTCTTCAAGAAT	ATTGGTATGCCACAGCTCTTCAAGAATCCAACTTTTCAGATCAAACATTTTCTTTTCTGATTTCTGATAAACTTTGTGATTTTCAACCATGGCGGCTCCAATTTCAAGCTGGAGCCTAAGCTGATTTTTTACGTTTTTTTTTTTTTTTTGCTTTTCTGTTCAAATCGCAACTCACTCTCTCTCTAGTTATACACAGATAGTGGATAATTGTAGTTAGATGCACCTCGAGCCATTGAATATACTTTTTAAGCTCAAAATGAAGAATTTCTTAGATCTGAGCTGTGTTACCAAGCAATTTGGTCAATTGCTCAGATCTAACGTGAAAACGGCTTAGATTCTTTTGAGATTTAAAAATTAAGTTGAATTCTTGGAGAGCTGCGGTTTACCGGT
Afo-MIRmTERF	Agastache foeniculum	SRX3884403	TATGCCACAGCTCTTCAAGAAT	ATAGGTATGCCACAGCTCTTCAAGAATCCAATTCGAAGAATTCTTTTTTTCATATTTTGTTCAAATCTGAGAAAGAATTTGGTTGCTAATGTTGAATTCTTGAGGAGCTGCGGTTTACCTAT
Aru-MIRmTERF	Agastache rugosa	SRX21136816 SRX21136820	TATGCCACAGCTCTTCAAGAAT	ATAGGTATGCCACAGCTCTTCAAGAATCCAATTCAAGAATTCTTTTTTTCATATTTTGTTCAAATCTGAGAAAGAATTTGGTTGCTAATGTTGAATTCTTGAGGAGCTGCGGTTTACCTAT
Nsi-MIRmTERF	Nepeta sibirica	SRX12181769	TATACCACAGCTCTTCAAGATT	ATTGATATACCACAGCTCTTCAAGATTTCGATTCAATCATTTTCTTTTCCATTCGAGAAAGAATTTGCTTTCCGAGGTTGAATTCGAAGTCTTGAGGAGCTGCGGTTTACCCGT
Nra-MIRmTERF	Nepeta racemosa	SRX6630338	TATACCACAACTCTTCAAGATT	ATAGATATACCACAACTCTTCAAGATTTCGATTCAATCATTTTCTTTTTCATTCTATCCGAGAAAGAATTTGCTTTCCAATATTGAATTCGAAGTCTTGAGGAGCTGCGGTTTAACCAT
Nca-MIRmTERF	Nepeta cataria	SRX6630339	TATACCACAACTCTTCAAGATT	ATAGATATACCACAACTCTTCAAGATTTCGGTTCAATCATTTTCTTTTCCATTCTATTCGAGAAAGAATTTGTTTTCCAATATTGAATTCGAAGTCTTGAGGAGCTGCGGTTTAACCAT

## Sheet: Table S5
Table S5. miRmTERF-triggered phasiRNAs production from SmmTERF33 and SmmTERF45 in S. miltiorrhiza.
Positive phasiRNA	strand (5'-3')	Sequence abundance	Negtive phasiRNA	strand (5'-3')	Sequence abundance
>SmmTERF33-siRD1(+)	CTGTGGTATACCAATGGAGCG	491	>SmmTERF33-siRD1(-)	CTCCATTGGTATACCACAGCT	absent
>SmmTERF33-siRD2(+)	TATCCTTCACTTCCTCTATAC	928	>SmmTERF33-siRD2(-)	ATAGAGGAAGTGAAGGATACG	126
>SmmTERF33-siRD3(+)	TCAGCCGAGATGTTTCTTTTC	2283	>SmmTERF33-siRD3(-)	AAAGAAACATCTCGGCTGAGT	107
>SmmTERF33-siRD4(+)	CAAGCCGGATATTGTGAGGAA	487	>SmmTERF33-siRD4(-)	CCTCACAATATCCGGCTTGGA	2
>SmmTERF33-siRD5(+)	ATCTGTAGACAGGGCCATCAA	188	>SmmTERF33-siRD5(-)	GATGGCCCTGTCTACAGATTT	2
>SmmTERF33-siRD6(+)	ATTTGGGGTCCCTCAGACTTC	88	>SmmTERF33-siRD6(-)	AGTCTGAGGGACCCCAAATTT	31
>SmmTERF33-siRD7(+)	GATTGTGTTCATCCAAGCTAT	6	>SmmTERF33-siRD7(-)	AGCTTGGATGAACACAATCGA	31
>SmmTERF33-siRD8(+)	TGGAGTTTTCTTATGTATGAG	7	>SmmTERF33-siRD8(-)	CATACATAAGAAAACTCCAAT	19
>SmmTERF33-siRD9(+)	TGAAGGGATGTGGGAAGTCAA	53	>SmmTERF33-siRD9(-)	GACTTCCCACATCCCTTCACT	absent
>SmmTERF33-siRD10(+)	GTTGAAAACTCTCCGTCATTT	3	>SmmTERF33-siRD10(-)	ATGACGGAGAGTTTTCAACTT	25
>SmmTERF33-siRD11(+)	GGGATTTTCCGATGACAATAT	3	>SmmTERF33-siRD11(-)	ATTGTCATCGGAAAATCCCAA	13
>SmmTERF33-siRD12(+)	ATTCACAATGTTTAGGAAGAC	11	>SmmTERF33-siRD12(-)	CTTCCTAAACATTGTGAATAT	absent
>SmmTERF33-siRD13(+)	ACCGTTAGTTTTTACAGCACC	absent	>SmmTERF33-siRD13(-)	TGCTGTAAAAACTAACGGTGT	10
>SmmTERF33-siRD14(+)	CGGAAAGAAAGTGAAGAATGT	111	>SmmTERF33-siRD14(-)	ATTCTTCACTTTCTTTCCGGG	3
>SmmTERF33-siRD15(+)	GATAGAGCTTCTGCTTGCTAC	1	>SmmTERF33-siRD15(-)	AGCAAGCAGAAGCTCTATCAC	2
>SmmTERF33-siRD16(+)	CGGGAAGTACAATATATCCAG	1	>SmmTERF33-siRD16(-)	GGATATATTGTACTTCCCGGT	absent
>SmmTERF33-siRD17(+)	TATTGCCACTGCTCCATCAGC	29	>SmmTERF33-siRD17(-)	TGATGGAGCAGTGGCAATACT	64
>SmmTERF33-siRD18(+)	ACTTGGGTGCAGTATTGAGAA	5	>SmmTERF33-siRD18(-)	CTCAATACTGCACCCAAGTGC	4
>SmmTERF33-siRD19(+)	GAGGCTCGAGCCGCGGCTGCA	absent	>SmmTERF33-siRD19(-)	CAGCCGCGGCTCGAGCCTCTT	19
>SmmTERF33-siRD20(+)	GATTCTAAGACTTCTGGAAAG	absent	>SmmTERF33-siRD20(-)	TTCCAGAAGTCTTAGAATCTG	absent
>SmmTERF33-siRD21(+)	TAGGAATCTGATTGAAAAGTG	8	>SmmTERF33-siRD21(-)	CTTTTCAATCAGATTCCTACT	6
>SmmTERF33-siRD22(+)	GCCTGCTCTTTCAAGAGTTGC	absent	>SmmTERF33-siRD22(-)	AACTCTTGAAAGAGCAGGCCA	1
>SmmTERF33-siRD23(+)	TACACTTACAGATGATGGGTT	absent	>SmmTERF33-siRD23(-)	CCCATCATCTGTAAGTGTAGC	absent
>SmmTERF33-siRD24(+)	CTTTGACAGATTTGTTAGGCC	3	>SmmTERF33-siRD24(-)	CCTAACAAATCTGTCAAAGAA	2
>SmmTERF33-siRD25(+)	TTATTATGATAAGATTGGTGA	4	>SmmTERF33-siRD25(-)	ACCAATCTTATCATAATAAGG	absent
>SmmTERF33-siRD26(+)	AGAAAACATCCCAAATATATG	absent	>SmmTERF33-siRD26(-)	TATATTTGGGATGTTTTCTTC	1
>SmmTERF33-siRD27(+)	TGTCGGATGGCAGAAAGAGAT	17	>SmmTERF33-siRD27(-)	CTCTTTCTGCCATCCGACACA	absent
Positive phasiRNA	strand (5'-3')	Sequence abundance	Negtive phasiRNA	strand (5'-3')	Sequence abundance
>SmmTERF45-siRD1(+)	CTGTAGCATACCAATGGAGCG	760	>SmmTERF45-siRD1(-)	CTCCATTGGTATGCTACAGCT	1
>SmmTERF45-siRD2(+)	AATCGTTCACTTCCTCCACTC	367	>SmmTERF45-siRD2(-)	GTGGAGGAAGTGAACGATTCG	3
>SmmTERF45-siRD3(+)	CGAGCCCAGATGTTTCCTAGT	358	>SmmTERF45-siRD3(-)	TAGGAAACATCTGGGCTCGGA	275
>SmmTERF45-siRD4(+)	CAAGTCGGATATTATGAGGAA	289	>SmmTERF45-siRD4(-)	CCTCATAATATCCGACTTGAC	absent
>SmmTERF45-siRD5(+)	ATCTGCAGACAAGGCCATCGA	213	>SmmTERF45-siRD5(-)	GATGGCCTTGTCTGCAGATTT	absent
>SmmTERF45-siRD6(+)	ATTTGGGGTCTCTCGGACTTC	112	>SmmTERF45-siRD6(-)	AGTCCGAGAGACCCCAAATTC	23
>SmmTERF45-siRD7(+)	GGTTGTTTTCATCCACGCTCT	1	>SmmTERF45-siRD7(-)	AGCGTGGATGAAAACAACCGA	89
>SmmTERF45-siRD8(+)	CAAAGTTCTCTCTTTTACGGG	89	>SmmTERF45-siRD8(-)	CGTAAAAGAGAGAACTTTGAG	21
>SmmTERF45-siRD9(+)	TGAAGAGACGTGGGAAGTCAA	63	>SmmTERF45-siRD9(-)	GACTTCCCACGTCTCTTCACC	absent
>SmmTERF45-siRD10(+)	GATGGAAACTCTCCGTGATTT	absent	>SmmTERF45-siRD10(-)	ATCACGGAGAGTTTCCATCTT	55
>SmmTERF45-siRD11(+)	GGGATTTTCTGATGATGATAT	absent	>SmmTERF45-siRD11(-)	ATCATCATCAGAAAATCCCAA	6
>SmmTERF45-siRD12(+)	ATTCACAATGTTCAGAAACCA	17	>SmmTERF45-siRD12(-)	GTTTCTGAACATTGTGAATAT	1
>SmmTERF45-siRD13(+)	CCCTAATGTGTTTGGAGCGTC	absent	>SmmTERF45-siRD13(-)	CGCTCCAAACACATTAGGGTG	absent
>SmmTERF45-siRD14(+)	GGCAAAGACAATGAAGAATAA	absent	>SmmTERF45-siRD14(-)	ATTCTTCATTGTCTTTGCCGA	5
>SmmTERF45-siRD15(+)	AATAGATGTTCTGCTCGCTAC	66	>SmmTERF45-siRD15(-)	AGCGAGCAGAACATCTATTTT	absent
>SmmTERF45-siRD16(+)	CGGGAAGTACAATATATCCGA	6	>SmmTERF45-siRD16(-)	GGATATATTGTACTTCCCGGT	absent
>SmmTERF45-siRD17(+)	TATTGTCGCTTTTCCGGCGGC	absent	>SmmTERF45-siRD17(-)	CGCCGGAAAAGCGACAATATC	4
>SmmTERF45-siRD18(+)	ACTTGGGTTCAGTATTGAGAA	8	>SmmTERF45-siRD18(-)	CTCAATACTGAACCCAAGTGC	23
>SmmTERF45-siRD19(+)	GAGGCTTGAGCCGCGGATCCA	absent	>SmmTERF45-siRD19(-)	GATCCGCGGCTCAAGCCTCTT	absent
>SmmTERF45-siRD20(+)	AATTCTAAGATGTTTGGAAAG	absent	>SmmTERF45-siRD20(-)	TTCCAAACATCTTAGAATTTG	2
>SmmTERF45-siRD21(+)	TAGGAATCTCATTGAAAAATG	absent	>SmmTERF45-siRD21(-)	TTTTTCAATGAGATTCCTACT	6
>SmmTERF45-siRD22(+)	GCCAGCTCTTTCGGGACTTTC	absent	>SmmTERF45-siRD22(-)	AAGTCCCGAAAGAGCTGGCCA	9
>SmmTERF45-siRD23(+)	TAGATCTACAAACGATAGATT	absent	>SmmTERF45-siRD23(-)	TCTATCGTTTGTAGATCTAGA	absent
>SmmTERF45-siRD24(+)	TTTTGACAGCTTTGTTAGGCC	5	>SmmTERF45-siRD24(-)	CCTAACAAAGCTGTCAAAAAA	absent
>SmmTERF45-siRD25(+)	TTATTGCGACGAGATTGGCCG	9	>SmmTERF45-siRD25(-)	GCCAATCTCGTCGCAATAAGG	absent
>SmmTERF45-siRD26(+)	TGAATGTATCACAAAAATATG	5	>SmmTERF45-siRD26(-)	TATTTTTGTGATACATTCACG	absent
>SmmTERF45-siRD27(+)	TCAAGGGCAAAGGGAAATGAA	2	>SmmTERF45-siRD27(-)	CATTTCCCTTTGCCCTTGACA	1
>SmmTERF45-siRD28(+)	GCTTTCAGTGGATGTTCAAGG	absent	>SmmTERF45-siRD28(-)	TTGAACATCCACTGAAAGCTT	2

## Sheet: Table S6
Table S6. SmmTERF33-siRD10(-) and SmmTERF45-siRD10(-) triggered phasiRNAs biogenesis from SmmTERF26.
Positive phasiRNA	strand (5'-3')	Sequence abundance	Negtive phasiRNA	strand (5'-3')	Sequence abundance
D1(+)	TCTCCGTGATTTGGGATTTTC	4	D1(-)	AAATCCCAAATCACGGAGAGT	absent
D2(+)	TGATGATGCCATATTCACAATT	absent	D2(-)	TTGTGAATATGGCATCATCAGA	absent
D3(+)	TTCCGGAAGCAACCATTAGTT	2	D3(-)	CTAATGGTTGCTTCCGGAAAA	absent
D4(+)	TTTGCATTATCTGGAAAGATA	absent	D4(-)	TCTTTCCAGATAATGCAAAAA	absent
D5(+)	ATGAAGAACAAAATAGAGCTT	3	D5(-)	GCTCTATTTTGTTCTTCATTA	absent
D6(+)	CTGCTTGCTACCGGGAAGTTC	3	D6(-)	ACTTCCCGGTAGCAAGCAGAA	1
D7(+)	AATATCACCAATATTGTCTCTA	absent	D7(-)	GAGACAATATTGGTGATATTGA	absent
D8(+)	TCCCAGCGTCACTTACGTACA	absent	D8(-)	TACGTAAGTGACGCTGGGATA	1
D9(+)	GCATTGAGAAGAGGCTTGAGC	absent	D9(-)	TCAAGCCTCTTCTCAATGCTG	absent
D10(+)	CGCGGCTGCAAATTCTCGGAC	1	D10(-)	CCGAGAATTTGCAGCCGCGGC	absent
D11(+)	TCCTGGAAAGTAGGAATCTCA	2	D11(-)	AGATTCCTACTTTCCAGGAGT	absent
D12(+)	TTCAAAAGTGGCCTTGTCTTT	4	D12(-)	AGACAAGGCCACTTTTGAATG	absent
D13(+)	CAACCGTTGCTACACTTACAG	2	D13(-)	GTAAGTGTAGCAACGGTTGAA	absent
D14(+)	ATGATAGATTCTTCGATAGAT	absent	D14(-)	CTATCGAAGAATCTATCATCT	1
D15(+)	TTATTAGGCCCTATTATGGGA	absent	D15(-)	CCATAATAGGGCCTAATAAAT	absent
D16(+)	AGATTGGTGAAGAAAACATCA	absent	D16(-)	ATGTTTTCTTCACCAATCTTC	absent
D17(+)	CAAAGATATTTGTCGGAAGGC	2	D17(-)	CTTCCGACAAATATCTTTGTG	absent

## Sheet: Table S7
Table S7. Quality control of transcriptome data.
Sample	RawReads	RawBases	CleanReads	CleanBases	ValidBases	Q30	GC	Total reads	Total mapped reads	Multiple mapped	Uniquely mapped	Read-1	Read-2
OE#2	49.83M	7.47G	49.05M	6.86G	0.9174	0.9533	0.5054	49048378	45165005(92.08%)	2973466(6.06%)	42191539(86.02%)	21072042(42.96%)	21119497(43.06%)
OE#5	46.06M	6.91G	45.46M	6.40G	0.9268	0.9552	0.5017	45463244	42010251(92.40%)	2667183(5.87%)	39343068(86.54%)	19644408(43.21%)	19698660(43.33%)
OE#6	47.90M	7.19G	47.23M	6.66G	0.9265	0.953	0.5031	47228916	43685993(92.50%)	2817783(5.97%)	40868210(86.53%)	20415443(43.23%)	20452767(43.31%)
OE#7	49.86M	7.48G	49.13M	6.87G	0.9186	0.9533	0.4992	49125742	45474280(92.57%)	2929235(5.96%)	42545045(86.60%)	21260859(43.28%)	21284186(43.33%)
OE#8	45.98M	6.90G	45.20M	6.28G	0.9107	0.9527	0.4988	45204652	41581727(91.99%)	2742953(6.07%)	38838774(85.92%)	19404387(42.93%)	19434387(42.99%)
WT1	48.75M	7.31G	48.05M	6.71G	0.9182	0.9543	0.5058	48047156	40840039(85.00%)	2807181(5.84%)	38032858(79.16%)	19011477(39.57%)	19021381(39.59%)
WT2	48.37M	7.26G	47.66M	6.67G	0.92	0.9539	0.5007	47656808	36941863(77.52%)	2488455(5.22%)	34453408(72.29%)	17208161(36.11%)	17245247(36.19%)
WT3	46.95M	7.04G	46.19M	6.49G	0.9213	0.9531	0.4986	46185862	33025933(71.51%)	2317142(5.02%)	30708791(66.49%)	15357052(33.25%)	15351739(33.24%)

## Sheet: Table S8
Table S8. Differentially expressed genes between the miRmTERF-overexpressed (OE#) group and the wild-type (WT) group (fold changes >1.5 or <0.7 and the adjusted P-values (q-values) <0.05).
Gene_id	FoldChange (OE#/WT)	pValue	qValue	Regulation	description
EVM0000005	1.92766	0.00413101	0.0267539	Up	hypothetical protein Saspl_031462 [Salvia splendens]
EVM0000017	2.33099	0.00984683	0.0532536	Up	hypothetical protein Saspl_018914 [Salvia splendens]
EVM0000023	2.01585	0.0023378	0.0169404	Up	hypothetical protein Saspl_015344 [Salvia splendens]
EVM0000025	0.59241	0.0305032	0.125511	Down	basic helix-loop-helix transcription factor [Salvia miltiorrhiza]
EVM0000026	0.556027	0.002603	0.018494	Down	unnamed protein product, partial [Vitis vinifera]
EVM0000027	7.87185	0.00036458	0.00359787	Up	hypothetical protein Saspl_039509 [Salvia splendens]
EVM0000028	0.437108	0.000248001	0.00256769	Down	hypothetical protein Saspl_001201 [Salvia splendens]
EVM0000030	0.230646	8.67432e-08	2.09086e-06	Down	hypothetical protein Saspl_027117 [Salvia splendens]
EVM0000039	0.170502	9.35847e-15	5.59707e-13	Down	hypothetical protein Saspl_035900 [Salvia splendens]
EVM0000044	0.379208	0.00524538	0.032655	Down	protein ALP1-like isoform X1 [Lactuca sativa]
EVM0000058	0.413568	5.34971e-06	8.71483e-05	Down	sulfate transporter 2, low-affinity [Salvia splendens]
EVM0000064	1.71514	0.0123607	0.063442	Up	hypothetical protein Saspl_024863 [Salvia splendens]
EVM0000074	0.515986	0.0331281	0.133255	Down	hypothetical protein Saspl_004635 [Salvia splendens]
EVM0000075	0.661161	0.0454699	0.168042	Down	hypothetical protein Saspl_033446 [Salvia splendens]
EVM0000079	0.0157754	2.22217e-20	2.21158e-18	Down
EVM0000083	0.552578	0.00165777	0.0128676	Down	phosphoglycerate kinase [Salvia splendens]
EVM0000087	0.227281	0.000256405	0.00264588	Down	multidrug resistance protein, MATE family [Salvia splendens]
EVM0000088	11.7295	3.99585e-06	6.76004e-05	Up	Nucleosome-binding factor SPN, POB3 subunit [Handroanthus impetiginosus]
EVM0000094	0.545551	0.0037221	0.0246316	Down	hypothetical protein Saspl_039888 [Salvia splendens]
EVM0000096	9.99024	2.45487e-10	8.86859e-09	Up	RNA-binding protein Luc7-like 2 [Salvia splendens]
EVM0000097	0.566068	0.00384744	0.0253033	Down	auxin response factor [Salvia splendens]
EVM0000105	0.456484	0.00313056	0.0212979	Down
EVM0000108	0.233831	0.0391465	0.150729	Down	hypothetical protein Saspl_026360 [Salvia splendens]
EVM0000120	0.374622	1.8663e-05	0.000266077	Down	senescence-induced receptor-like serine/threonine-protein kinase [Salvia splendens]
EVM0000135	0.605821	0.0173147	0.0818754	Down	protein ALP1-like [Coffea eugenioides]
EVM0000136	1.82446	0.0149358	0.0730955	Up	probable calcium-binding protein CML36 [Sesamum indicum]
EVM0000139	1.67994	0.0142715	0.0706742	Up	cytochrome P450 CYP71AU52 [Salvia miltiorrhiza]
EVM0000148	3.22222	0.000118005	0.00134221	Up	respiratory burst oxidase [Salvia splendens]
EVM0000149	Inf	1.38581e-30	2.59614e-28	Up
EVM0000157	0.603774	0.0162918	0.0781994	Down	hypothetical protein Saspl_047624 [Salvia splendens]
EVM0000162	15.7258	3.56226e-05	0.000474682	Up	hypothetical protein Saspl_037749 [Salvia splendens]
EVM0000163	1.98143	0.00132802	0.0106635	Up	pre-rRNA-processing protein IPI3 [Salvia splendens]
EVM0000165	1.6121	0.0298468	0.123568	Up	23S rRNA (uracil1939-C5)-methyltransferase [Salvia splendens]
EVM0000170	10.3518	0.000309662	0.0031098	Up	cyclic nucleotide-gated ion channel 1 [Sesamum indicum]
EVM0000172	1.66367	0.0234075	0.102629	Up	poly(rC)-binding protein 2/3/4 [Salvia splendens]
EVM0000173	0.306368	1.64375e-05	0.000237951	Down	callose synthase [Salvia splendens]
EVM0000177	0.594248	0.0336202	0.134746	Down	hypothetical protein Saspl_042765 [Salvia splendens]
EVM0000181	2.53402	3.89407e-05	0.000513526	Up	hypothetical protein Saspl_040160 [Salvia splendens]
EVM0000182	0.65287	0.0363794	0.142882	Down	hypothetical protein Saspl_000632 [Salvia splendens]
EVM0000186	0.580184	0.0095345	0.0518838	Down	hypothetical protein Saspl_013110 [Salvia splendens]
EVM0000196	0.214162	0.000300617	0.00303492	Down	hypothetical protein CDL12_16081 [Handroanthus impetiginosus]
EVM0000201	0.370289	0.00707881	0.0411391	Down	transmembrane 9 superfamily member 2/4 [Salvia splendens]
EVM0000205	0.58475	0.00880497	0.0487662	Down	hypothetical protein Saspl_034018 [Salvia splendens]
EVM0000206	0.0581753	9.4471e-23	1.13001e-20	Down	sentrin-specific protease 7 [Salvia splendens]
EVM0000207	3.27893	0.0247244	0.10724	Up	uncharacterized protein LOC105173069 [Sesamum indicum]
EVM0000209	0.488116	0.0476991	0.173685	Down	hypothetical protein Saspl_012812 [Salvia splendens]
EVM0000214	1.79797	0.0125851	0.0642312	Up	aquaporin PIP [Salvia splendens]
EVM0000215	0.625206	0.0202829	0.0922143	Down	protein transport protein SEC61 subunit alpha [Salvia splendens]
EVM0000217	1.81871	0.0050341	0.0315442	Up	2,3-bisphosphoglycerate-independent phosphoglycerate mutase [Salvia splendens]
EVM0000220	0.266691	0.0122836	0.0631478	Down	hypothetical protein Saspl_012431 [Salvia splendens]
EVM0000221	0.226404	0.0355529	0.140589	Down	hypothetical protein Saspl_003115 [Salvia splendens]
EVM0000222	0.371469	1.37598e-06	2.57019e-05	Down	hypothetical protein Saspl_040822 [Salvia splendens]
EVM0000224	0.596035	0.0334765	0.134317	Down	hypothetical protein Saspl_046778 [Salvia splendens]
EVM0000225	15.9688	1.05027e-16	7.64538e-15	Up	cytochrome c oxidase assembly protein subunit 19 [Salvia splendens]
EVM0000226	0.197863	3.45977e-10	1.23457e-08	Down	uncharacterized protein LOC105155205 [Sesamum indicum]
EVM0000237	0.594997	0.0308937	0.126556	Down	hypothetical protein Saspl_036213 [Salvia splendens]
EVM0000238	0.566867	0.00408663	0.0265137	Down	Dof zinc finger protein DOF5.5 [Salvia splendens]
EVM0000241	0.207069	0.0076829	0.0437321	Down	solute carrier family 25 (mitochondrial carrier), member 14/30 [Salvia splendens]
EVM0000249	1.62688	0.0282816	0.118611	Up	actin-related protein 6 [Sesamum indicum]
EVM0000250	0	4.42121e-109	1.87739e-105	Down	hypothetical protein Saspl_030562 [Salvia splendens]
EVM0000255	0.420123	0.0488372	0.176643	Down	PREDICTED: protein YLS3-like isoform X2 [Erythranthe guttata]
EVM0000256	0.608364	0.0455742	0.168232	Down	uncharacterized protein C6G9.01c [Sesamum indicum]
EVM0000265	0.0618695	0.0213453	0.0957627	Down	hypothetical protein Saspl_048025 [Salvia splendens]
EVM0000267	1.52059	0.0470023	0.171885	Up	oligopeptidase A [Salvia splendens]
EVM0000275	1.65317	0.0248594	0.107715	Up	hypothetical protein Saspl_001077 [Salvia splendens]
EVM0000291	0.593108	0.00829284	0.0465181	Down	hypothetical protein Saspl_036041 [Salvia splendens]
EVM0000292	10.5063	0.0069511	0.0405542	Up	hypothetical protein Saspl_000726 [Salvia splendens]
EVM0000294	0.499358	0.00156609	0.0122684	Down	hypothetical protein Saspl_043505 [Salvia splendens]
EVM0000296	4.55883	0.0026164	0.0185736	Up	auxin-responsive protein IAA [Salvia splendens]
EVM0000297	0.355004	2.85563e-07	6.18672e-06	Down	hypothetical protein Saspl_047129 [Salvia splendens]
EVM0000299	0.542241	0.00318101	0.0215719	Down	hypothetical protein Saspl_013180 [Salvia splendens]
EVM0000308	0.444141	7.53083e-05	0.000907189	Down	40S ribosomal protein S27-2 [Sesamum indicum]
EVM0000313	3.11251	0.00412393	0.0267148	Up	hypothetical protein Saspl_049877 [Salvia splendens]
EVM0000316	0.278586	7.21974e-09	2.05755e-07	Down	hypothetical protein Saspl_022229 [Salvia splendens]
EVM0000322	1.57986	0.0329477	0.132655	Up	STAM-binding protein [Salvia splendens]
EVM0000326	2.37028	4.68524e-05	0.000603903	Up	translation initiation factor 2 subunit 1 [Salvia splendens]
EVM0000330	1.68243	0.0207185	0.0937098	Up	hypothetical protein Saspl_004936 [Salvia splendens]
EVM0000332	0.379398	3.62195e-07	7.69641e-06	Down	hypothetical protein Saspl_014961 [Salvia splendens]
EVM0000333	0.529158	0.000694242	0.00620411	Down	photosystem I subunit IV [Salvia splendens]
EVM0000339	2.31395	0.040253	0.153966	Up	hypothetical protein Saspl_002403 [Salvia splendens]
EVM0000344	0.590351	0.00564957	0.0346843	Down	hypothetical protein Saspl_012230 [Salvia splendens]
EVM0000348	4.27973	0.00131615	0.0105848	Up	hypothetical protein Saspl_038802 [Salvia splendens]
EVM0000353	5.78561	3.04928e-06	5.30667e-05	Up	hypothetical protein Saspl_021640 [Salvia splendens]
EVM0000364	0.537756	0.00978326	0.0529547	Down	PREDICTED: uncharacterized protein LOC105961064 [Erythranthe guttata]
EVM0000367	35.5871	6.01768e-18	4.85185e-16	Up
EVM0000368	0.296267	0.000779416	0.00681701	Down	hypothetical protein Saspl_019948 [Salvia splendens]
EVM0000370	0.421522	0.0137815	0.0688887	Down	uncharacterized protein Saspl_040180 [Salvia splendens]
EVM0000372	0.346133	0.00250799	0.0179037	Down	ATP-dependent RNA helicase DDX41 [Salvia splendens]
EVM0000374	1.58297	0.0457284	0.168704	Up	PREDICTED: uncharacterized protein LOC109013977 [Juglans regia]
EVM0000376	11.5967	7.57496e-23	9.14668e-21	Up	hypothetical protein Saspl_045564 [Salvia splendens]
EVM0000382	0.534087	0.00152851	0.0120233	Down	LOW QUALITY PROTEIN: protein DA1-related 1 [Sesamum indicum]
EVM0000384	0.212955	6.7875e-10	2.30884e-08	Down	cyclic nucleotide gated channel, other eukaryote [Salvia splendens]
EVM0000388	0.608316	0.035762	0.141066	Down	hypothetical protein Saspl_048293 [Salvia splendens]
EVM0000389	1.72835	0.016989	0.0806647	Up	hypothetical protein Saspl_019712 [Salvia splendens]
EVM0000398	0.632497	0.0204482	0.0928092	Down	general transcription factor 3C polypeptide 5 (transcription factor C subunit 1) [Salvia splendens]
EVM0000401	3.74006	5.30007e-06	8.6561e-05	Up	hypothetical protein Saspl_016299 [Salvia splendens]
EVM0000404	0.61987	0.0197826	0.0905701	Down	hypothetical protein Saspl_030155 [Salvia splendens]
EVM0000405	Inf	0.0271048	0.115192	Up	hypothetical protein Saspl_027644 [Salvia splendens]
EVM0000413	0.504568	0.00168747	0.013056	Down	pentatricopeptide repeat protein [Salvia miltiorrhiza]
EVM0000417	0.393424	0.0048137	0.0303648	Down	uncharacterized protein LOC105174383 isoform X2 [Sesamum indicum]
EVM0000418	2.33157	0.000401994	0.00391214	Up	hypothetical protein Saspl_024655 [Salvia splendens]
EVM0000419	2.25466	0.0472795	0.172577	Up	glutamate receptor, ionotropic, plant [Salvia splendens]
EVM0000420	0.654674	0.0488185	0.176601	Down	proteinaceous RNase P [Salvia splendens]
EVM0000425	2.17213	0.0226273	0.100052	Up	PREDICTED: putative late blight resistance protein homolog R1C-3 [Erythranthe guttata]
EVM0000434	0.528446	0.00825714	0.0463688	Down	hypothetical protein Saspl_008579 [Salvia splendens]
EVM0000441	0.602036	0.0281606	0.118278	Down	PREDICTED: putative late blight resistance protein homolog R1B-8 [Erythranthe guttata]
EVM0000442	1.97223	0.00136723	0.0109199	Up	hypothetical protein Saspl_034962 [Salvia splendens]
EVM0000450	0.586983	0.0106221	0.0565461	Down	UDP-arabinose 4-epimerase [Salvia splendens]
EVM0000456	9.71527	0.000543833	0.00505685	Up	cytochrome P450 CYP71AT92 [Salvia miltiorrhiza]
EVM0000458	0.133589	1.39202e-16	9.93443e-15	Down	PREDICTED: glutamate--tRNA ligase, chloroplastic/mitochondrial [Tarenaya hassleriana]
EVM0000471	0.528955	0.00191978	0.0145011	Down	hypothetical protein Saspl_038579 [Salvia splendens]
EVM0000474	0.0936924	0.0444532	0.165412	Down	9-cis-epoxycarotenoid dioxygenase [Salvia splendens]
EVM0000477	0.223018	0.000454751	0.00435406	Down	hypothetical protein Saspl_002415 [Salvia splendens]
EVM0000478	0.00182494	1.09829e-123	9.32745e-120	Down	hypothetical protein Saspl_030560 [Salvia splendens]
EVM0000479	0.032334	0.00540588	0.0334055	Down	putative lipid-transfer protein DIR1 [Sesamum indicum]
EVM0000485	3.87858	0.0194053	0.0892771	Up	hypothetical protein Saspl_040414 [Salvia splendens]
EVM0000486	0.114373	4.864e-08	1.21614e-06	Down	hypothetical protein Saspl_028124 [Salvia splendens]
EVM0000488	0.603869	0.0136508	0.0683156	Down	hypothetical protein Saspl_017572 [Salvia splendens]
EVM0000491	1.97056	0.0228042	0.100642	Up	uncharacterized protein LOC110779630, partial [Spinacia oleracea]
EVM0000492	0.0506274	4.33129e-07	9.08251e-06	Down	high mobility group protein B1 [Salvia splendens]
EVM0000493	0.659499	0.0346497	0.137982	Down	alanine-glyoxylate transaminase / serine-glyoxylate transaminase / serine-pyruvate transaminase [Salvia splendens]
EVM0000500	1.52859	0.0455539	0.168188	Up	hypothetical protein Saspl_015341 [Salvia splendens]
EVM0000502	0.129857	2.03642e-07	4.55922e-06	Down	DNA topoisomerase III [Salvia splendens]
EVM0000504	38.8516	1.29426e-11	5.47761e-10	Up	hypothetical protein Saspl_003077 [Salvia splendens]
EVM0000512	0.251665	1.37831e-07	3.20408e-06	Down	hypothetical protein Saspl_005333 [Salvia splendens]
EVM0000521	0.463655	5.59724e-05	0.000701459	Down	ubiquinone biosynthesis protein [Salvia splendens]
EVM0000530	2.44342	0.0124143	0.0636148	Up	hypothetical protein Saspl_012184 [Salvia splendens]
EVM0000531	1.63374	0.0222044	0.0986098	Up	hypothetical protein Saspl_010022 [Salvia splendens]
EVM0000532	0.494234	0.0344313	0.137337	Down	NADH dehydrogenase subunit 6 [Salvia miltiorrhiza]
EVM0000546	104.142	5.23849e-05	0.000663351	Up	hypothetical protein Saspl_020155 [Salvia splendens]
EVM0000553	1.60759	0.033222	0.133549	Up	hypothetical protein Saspl_007889 [Salvia splendens]
EVM0000557	0.480141	0.000245602	0.00254782	Down	5-formyltetrahydrofolate cyclo-ligase [Salvia splendens]
EVM0000558	1.67068	0.0133108	0.067075	Up	aldehyde dehydrogenase family 7 member A1 [Salvia splendens]
EVM0000567	0.607167	0.0180573	0.0844021	Down	hypothetical protein Saspl_045119 [Salvia splendens]
EVM0000572	0.365478	6.49294e-08	1.59065e-06	Down	chlorophyll a-b binding protein 8, chloroplastic [Sesamum indicum]
EVM0000573	2.31645	0.000114712	0.00131059	Up	hypothetical protein Saspl_018935 [Salvia splendens]
EVM0000575	1.91729	0.0139729	0.0695859	Up	hypothetical protein Saspl_011964 [Salvia splendens]
EVM0000579	0.467815	0.000559645	0.00517743	Down	PREDICTED: putative late blight resistance protein homolog R1B-8 [Erythranthe guttata]
EVM0000587	0.315744	3.64475e-05	0.000484407	Down	perillyl alcohol and perillaldehyde synthase cytochrome P450 CYP71AT146 [Perilla frutescens]
EVM0000589	2.03527	0.00908743	0.0498986	Up	hypothetical protein Saspl_009837 [Salvia splendens]
EVM0000590	13.5751	0.0031333	0.0213051	Up	hypothetical protein Saspl_015158 [Salvia splendens]
EVM0000593	0.0457222	0.00675553	0.0397316	Down	hypothetical protein Saspl_028863 [Salvia splendens]
EVM0000598	0.444376	4.1498e-05	0.000544432	Down	5'-AMP-activated protein kinase, catalytic alpha subunit [Salvia splendens]
EVM0000601	2.92112	0.000579323	0.00533262	Up	hypothetical protein Saspl_046265 [Salvia splendens]
EVM0000603	0.218717	0.00273736	0.0192234	Down	hypothetical protein Saspl_010893 [Salvia splendens]
EVM0000609	0.593068	0.0118077	0.0612329	Down	hypothetical protein Saspl_034291 [Salvia splendens]
EVM0000611	0.488006	0.00265508	0.0187854	Down	hypothetical protein Saspl_001527 [Salvia splendens]
EVM0000624	0.323051	0.00303309	0.0207734	Down	uncharacterized protein LOC105158276 [Sesamum indicum]
EVM0000629	0.509359	0.00460174	0.0292086	Down	hypothetical protein Saspl_022968 [Salvia splendens]
EVM0000631	0.501843	0.000284831	0.00290044	Down	hypothetical protein Saspl_002843 [Salvia splendens]
EVM0000637	0.0371394	0.0279941	0.117725	Down
EVM0000638	1.92496	0.00798302	0.0451179	Up	uncharacterized protein LOC105160086 [Sesamum indicum]
EVM0000642	3.62651	0.0018263	0.0139313	Up	cellulose synthase-like protein G3 [Sesamum indicum]
EVM0000653	2.75046	4.3303e-06	7.25362e-05	Up	hypothetical protein Saspl_045919 [Salvia splendens]
EVM0000655	0.11992	1.07841e-06	2.07678e-05	Down	Ubiquitin C-terminal hydrolase [Handroanthus impetiginosus]
EVM0000660	0.281519	1.7241e-09	5.48809e-08	Down	hypothetical protein Saspl_023859 [Salvia splendens]
EVM0000663	0	0.00716181	0.0414701	Down	hypothetical protein Saspl_007860 [Salvia splendens]
EVM0000666	1.92729	0.00197384	0.0148594	Up	methylenetetrahydrofolate dehydrogenase (NADP+) / methenyltetrahydrofolate cyclohydrolase [Salvia splendens]
EVM0000673	0.644808	0.0423015	0.159681	Down
EVM0000681	0.144767	1.09816e-06	2.11162e-05	Down	hypothetical protein Saspl_017272 [Salvia splendens]
EVM0000682	1.6049	0.0193139	0.0889674	Up	hypothetical protein Saspl_032353 [Salvia splendens]
EVM0000686	0.45478	0.000396774	0.00387466	Down	basic helix-loop-helix transcription factor [Salvia miltiorrhiza]
EVM0000688	2.22422	0.000460793	0.00440198	Up	hypothetical protein Saspl_001717 [Salvia splendens]
EVM0000689	0.663822	0.0297921	0.123482	Down	hypothetical protein Saspl_018970 [Salvia splendens]
EVM0000694	2.68165	0.0486206	0.17616	Up	hypothetical protein MIMGU_mgv1a023991mg [Erythranthe guttata]
EVM0000695	0.425448	0.0364141	0.142996	Down	hypothetical protein Saspl_038041 [Salvia splendens]
EVM0000701	43.6406	4.14308e-21	4.32613e-19	Up	K(+)-insensitive pyrophosphate-energized protonpump [Striga asiatica]
EVM0000702	0.636265	0.03451	0.137532	Down	hypothetical protein Saspl_050479 [Salvia splendens]
EVM0000704	2.04384	0.000746401	0.00657794	Up	6-phosphogluconate dehydrogenase [Salvia splendens]
EVM0000708	6.2234	0.0277945	0.117166	Up	hypothetical protein Saspl_034417 [Salvia splendens]
EVM0000709	3.57945	7.76513e-09	2.19822e-07	Up	cytochrome P450 CYP749A39 [Salvia miltiorrhiza]
EVM0000711	0.368809	0.00102504	0.00859642	Down	hypothetical protein Saspl_015417 [Salvia splendens]
EVM0000713	0.305985	0.000935251	0.00794774	Down	hypothetical protein Saspl_004676 [Salvia splendens]
EVM0000714	1.79124	0.00827705	0.04645	Up	pentatricopeptide repeat protein [Salvia miltiorrhiza]
EVM0000715	Inf	0.0128112	0.0651619	Up
EVM0000717	4.15672	0.0043549	0.0279482	Up	thaumatin-like protein [Ocimum basilicum]
EVM0000719	0.173298	2.20613e-12	1.03099e-10	Down	EIX receptor 1/2 [Salvia splendens]
EVM0000723	0.17208	1.55077e-11	6.53064e-10	Down	hypothetical protein Saspl_048139 [Salvia splendens]
EVM0000726	2.05467	0.0250106	0.108132	Up	hypothetical protein Saspl_028363 [Salvia splendens]
EVM0000728	0.609343	0.0320106	0.129723	Down
EVM0000733	0.432995	0.000511649	0.00480493	Down	E3 ubiquitin-protein ligase RNF167 [Salvia splendens]
EVM0000744	0.415194	6.3397e-06	0.000101587	Down	hypothetical protein Saspl_035251 [Salvia splendens]
EVM0000749	0.247179	2.35822e-06	4.19599e-05	Down	hypothetical protein Saspl_014222 [Salvia splendens]
EVM0000752	0.565935	0.0050552	0.0316531	Down	hypothetical protein Saspl_034330 [Salvia splendens]
EVM0000754	0.266744	6.76709e-11	2.58877e-09	Down	hypothetical protein Saspl_022375 [Salvia splendens]
EVM0000755	0.50098	0.0427183	0.160741	Down	DNA topoisomerase 3-alpha [Sesamum indicum]
EVM0000758	2.50462	0.000549498	0.00510219	Up	hypothetical protein Saspl_016775 [Salvia splendens]
EVM0000768	47.0169	6.70832e-25	9.28884e-23	Up	hypothetical protein Saspl_039674 [Salvia splendens]
EVM0000769	0.476155	0.00106745	0.00887372	Down	Lipoyltransferase [Salvia miltiorrhiza]
EVM0000775	2.51589	0.00965996	0.0523763	Up	hypothetical protein Saspl_025731 [Salvia splendens]
EVM0000783	1.87858	0.0458127	0.168942	Up	2-oxoglutarate-dependent dioxygenase [Salvia miltiorrhiza]
EVM0000784	16.1787	0.0345317	0.137576	Up	18.8 kDa class II heat shock protein [Sesamum indicum]
EVM0000786	1.72601	0.0211024	0.0950072	Up	SQUAMOSA promoter binding protein-like 3, partial [Salvia miltiorrhiza]
EVM0000790	0.047675	1.4537e-29	2.51955e-27	Down	laccase 21 [Salvia miltiorrhiza]
EVM0000793	1.65106	0.0157929	0.0763514	Up	hypothetical protein Saspl_025204 [Salvia splendens]
EVM0000794	0.345166	0.00290401	0.0200946	Down	secoisolariciresinol dehydrogenase-like [Sesamum indicum]
EVM0000799	0.536591	0.00298932	0.0205509	Down	hypothetical protein Saspl_001623 [Salvia splendens]
EVM0000801	13.3753	0.000592897	0.00543571	Up	hypothetical protein Saspl_051521 [Salvia splendens]
EVM0000803	0	1.21732e-05	0.000183411	Down	hypothetical protein Saspl_024146 [Salvia splendens]
EVM0000804	0.169414	0.00106751	0.00887372	Down	hypothetical protein Saspl_002019 [Salvia splendens]
EVM0000807	0.179946	2.01936e-06	3.67233e-05	Down	3-ketoacyl-CoA synthase [Salvia splendens]
EVM0000814	0.268317	7.96545e-05	0.00095458	Down	RING-H2 finger protein ATL43-like [Sesamum indicum]
EVM0000819	0.561525	0.00282687	0.0196731	Down	zinc-finger homeodomain protein 9 [Sesamum indicum]
EVM0000820	2.74251	0.041005	0.156186	Up	mevalonate kinase [Salvia miltiorrhiza]
EVM0000822	0.614992	0.0119814	0.0619069	Down	hypothetical protein Saspl_012851 [Salvia splendens]
EVM0000827	24.8301	2.66814e-07	5.83008e-06	Up	hypothetical protein Saspl_011642 [Salvia splendens]
EVM0000829	0.130741	2.97366e-12	1.37004e-10	Down	basic helix-loop-helix transcription factor [Salvia miltiorrhiza]
EVM0000833	0.203417	1.66679e-12	7.86417e-11	Down	hypothetical protein Saspl_033011 [Salvia splendens]
EVM0000834	3.71663	0.00631963	0.0378117	Up	hypothetical protein Saspl_030076 [Salvia splendens]
EVM0000835	2.01847	0.00186536	0.0141818	Up	hypothetical protein Saspl_001659 [Salvia splendens]
EVM0000842	Inf	4.20364e-25	5.88464e-23	Up	60S ribosomal protein L4-1 [Sesamum indicum]
EVM0000843	2.29811	0.0207142	0.0937065	Up	U11/U12 small nuclear ribonucleoprotein 31 kDa protein [Salvia splendens]
EVM0000847	0.559907	0.00377683	0.0249355	Down	glutathione-regulated potassium-efflux system ancillary protein KefC [Salvia splendens]
EVM0000849	4.55942	6.37803e-11	2.45467e-09	Up	pectin acetylesterase 9 [Sesamum indicum]
EVM0000853	4.46549	0.0113647	0.0594924	Up	hypothetical protein Saspl_029701 [Salvia splendens]
EVM0000854	0.526205	0.00687173	0.0402293	Down	hypothetical protein Saspl_018705 [Salvia splendens]
EVM0000861	0.49162	0.0365555	0.143419	Down	HIV Tat-specific factor 1 [Salvia splendens]
EVM0000866	1.62789	0.0237696	0.103841	Up	abscisic acid receptor PYR/PYL family [Salvia splendens]
EVM0000870	0.417121	0.00135166	0.0108227	Down	hypothetical protein Saspl_015375 [Salvia splendens]
EVM0000873	0.536087	0.00892463	0.0492668	Down	hypothetical protein MIMGU_mgv1a025003mg [Erythranthe guttata]
EVM0000887	0.611413	0.00920266	0.050401	Down	hypothetical protein Saspl_021458 [Salvia splendens]
EVM0000888	0.418948	6.72705e-05	0.000821235	Down	uncharacterized protein LOC105158209 [Sesamum indicum]
EVM0000893	0.0477697	1.25561e-07	2.9457e-06	Down	BURP domain-containing protein BNM2A-like [Sesamum indicum]
EVM0000897	0.414494	3.41193e-06	5.89751e-05	Down	hypothetical protein Saspl_026232 [Salvia splendens]
EVM0000899	0.521015	0.00434582	0.0279039	Down	hypothetical protein Saspl_018629 [Salvia splendens]
EVM0000901	0.502492	0.00651061	0.0387226	Down	hypothetical protein Saspl_015847 [Salvia splendens]
EVM0000906	0.546541	0.00178876	0.0137189	Down	hypothetical protein Saspl_032660 [Salvia splendens]
EVM0000907	30.8831	0.000504695	0.00475189	Up	Taurine catabolism dioxygenase TauD/TfdA [Corchorus olitorius]
EVM0000921	0	4.03911e-08	1.02498e-06	Down	uncharacterized protein LOC110669864 [Hevea brasiliensis]
EVM0000923	58.8663	4.81588e-07	9.96743e-06	Up	PREDICTED: E3 ubiquitin-protein ligase RNF126-like [Erythranthe guttata]
EVM0000928	0.564604	0.00382047	0.0251519	Down	bifunctional aspartokinase / homoserine dehydrogenase 1 [Salvia splendens]
EVM0000929	0.238949	0.000107371	0.00123839	Down	hypothetical protein Saspl_035423 [Salvia splendens]
EVM0000935	0.410456	3.53028e-06	6.06329e-05	Down	WRKY protein [Salvia miltiorrhiza]
EVM0000945	1.66624	0.0471498	0.172276	Up	hypothetical protein Saspl_000939 [Salvia splendens]
EVM0000948	13.3036	0.000273544	0.00280457	Up	hypothetical protein Saspl_024419 [Salvia splendens]
EVM0000956	23.0485	0.00459358	0.029164	Up	multidrug resistance protein, MATE family [Salvia splendens]
EVM0000957	2.7974	0.000645051	0.005818	Up	hypothetical protein Saspl_018604 [Salvia splendens]
EVM0000964	1.60278	0.0215666	0.0965173	Up	isocitrate dehydrogenase [Salvia splendens]
EVM0000970	0.381171	0.0117676	0.0610746	Down
EVM0000976	7.92068	0.0080782	0.0455951	Up	solute carrier family 39 (zinc transporter), member 1/2/3 [Salvia splendens]
EVM0000979	6.83565	1.08357e-09	3.56681e-08	Up	2-methylene-furan-3-one reductase [Sesamum indicum]
EVM0000986	1.87834	0.00560203	0.0344339	Up	hypothetical protein Saspl_021722 [Salvia splendens]
EVM0000988	3.30796	9.18011e-06	0.000142183	Up	hypothetical protein Saspl_037982 [Salvia splendens]
EVM0000989	0.477744	0.000287265	0.00292059	Down	PREDICTED: uncharacterized protein LOC105959934 isoform X1 [Erythranthe guttata]
EVM0000995	1.86194	0.00282383	0.0196621	Up	hypothetical protein Saspl_001806 [Salvia splendens]
EVM0000997	12.8646	0.000384117	0.00376405	Up	solute carrier family 10 (sodium/bile acid cotransporter), member 7 [Salvia splendens]
EVM0001000	3.49419	1.63645e-07	3.73598e-06	Up	1,4-alpha-glucan branching enzyme [Salvia splendens]
EVM0001004	0.519057	0.000955866	0.00810111	Down	peptide-methionine (R)-S-oxide reductase [Salvia splendens]
EVM0001009	1.79964	0.0333908	0.134058	Up	hypothetical protein Saspl_047501 [Salvia splendens]
EVM0001019	0.558613	0.0114647	0.0598317	Down	hypothetical protein Saspl_002126 [Salvia splendens]
EVM0001026	0.564224	0.00663927	0.0392623	Down	pentatricopeptide repeat protein [Salvia miltiorrhiza]
EVM0001027	2.93075	0.000698742	0.0062312	Up	hypothetical protein Saspl_051119 [Salvia splendens]
EVM0001031	0.299499	0.00684515	0.0401198	Down	hypothetical protein Saspl_048541 [Salvia splendens]
EVM0001037	Inf	9.7496e-05	0.00113477	Up	hypothetical protein Saspl_029360 [Salvia splendens]
EVM0001038	0.53738	0.0498737	0.179247	Down	hypothetical protein Saspl_047935 [Salvia splendens]
EVM0001040	18.0719	0.00298439	0.0205282	Up	ATP-binding cassette, subfamily B (MDR/TAP), member 1 [Salvia splendens]
EVM0001041	270.669	8.23767e-05	0.000980287	Up	hypothetical protein Saspl_018626 [Salvia splendens]
EVM0001046	0.18171	7.36371e-16	5.003e-14	Down	hypothetical protein Saspl_008901 [Salvia splendens]
EVM0001047	3.39361	0.00345402	0.0230854	Up	uncharacterized protein LOC105166977 [Sesamum indicum]
EVM0001050	0.41454	9.77628e-05	0.00113628	Down	alpha-L-fucosidase [Salvia splendens]
EVM0001054	1.60123	0.0232131	0.10197	Up	hypothetical protein Saspl_014093 [Salvia splendens]
EVM0001057	0.362585	8.0527e-06	0.000126334	Down	hypothetical protein Saspl_032728 [Salvia splendens]
EVM0001058	10.4158	0.00445769	0.0284644	Up	hypothetical protein Saspl_001890 [Salvia splendens]
EVM0001063	2.10224	0.00620445	0.0372911	Up	hypothetical protein Saspl_040365 [Salvia splendens]
EVM0001067	2.22381	0.00118634	0.00970634	Up	hypothetical protein Saspl_004914 [Salvia splendens]
EVM0001079	1.76276	0.0112097	0.0589039	Up	hypothetical protein Saspl_020061 [Salvia splendens]
EVM0001089	0.616844	0.0180974	0.0845407	Down	hypothetical protein Saspl_041292 [Salvia splendens]
EVM0001090	5.2812	0.00109041	0.00903171	Up	importin subunit beta-1 [Salvia splendens]
EVM0001093	0.636851	0.0223298	0.0990802	Down	hypothetical protein Saspl_028495 [Salvia splendens]
EVM0001094	Inf	0.037807	0.146904	Up
EVM0001095	0.652597	0.021488	0.0962633	Down	aspartyl protease family protein At5g10770-like [Sesamum indicum]
EVM0001096	0.32467	1.58834e-05	0.00023098	Down	hypothetical protein ES288_A13G265300v1, partial [Gossypium darwinii]
EVM0001103	0.280582	0.0156705	0.0759183	Down	hypothetical protein Saspl_021515 [Salvia splendens]
EVM0001109	2.35063	0.00101779	0.00854408	Up	solute carrier family 36 (proton-coupled amino acid transporter) [Salvia splendens]
EVM0001114	2.01117	0.00228899	0.0166721	Up	hypothetical protein Saspl_048081 [Salvia splendens]
EVM0001120	1.73486	0.0131448	0.0664095	Up	histidine-containing phosphotransfer peotein [Salvia splendens]
EVM0001125	0.510108	0.000722146	0.0064009	Down	Acyl Carrier Protein [Salvia miltiorrhiza]
EVM0001129	11.2818	0.0378415	0.146993	Up	F-box and leucine-rich repeat protein 2/20 [Salvia splendens]
EVM0001138	30.0199	4.20603e-08	1.06416e-06	Up	hypothetical protein Saspl_019864 [Salvia splendens]
EVM0001140	4.42109	0.000363982	0.00359718	Up	LRR receptor-like serine/threonine-protein kinase EFR [Salvia splendens]
EVM0001149	Inf	5.348e-05	0.000673869	Up	hypothetical protein MIMGU_mgv11b019660mg [Erythranthe guttata]
EVM0001151	0	5.47375e-12	2.44667e-10	Down	putative disease resistance protein RGA1 [Sesamum indicum]
EVM0001155	0.567234	0.00303832	0.020798	Down	hypothetical protein Saspl_027135 [Salvia splendens]
EVM0001156	8.72591	1.76597e-16	1.24636e-14	Up	hypothetical protein Saspl_014222 [Salvia splendens]
EVM0001158	0.503279	0.00591564	0.0359796	Down	trehalose 6-phosphate phosphatase [Salvia splendens]
EVM0001170	0.621811	0.0477695	0.173867	Down	DNA-3-methyladenine glycosylase [Salvia splendens]
EVM0001171	0.529674	0.00941969	0.0513798	Down	hypothetical protein Saspl_036162 [Salvia splendens]
EVM0001176	0.478322	0.000178184	0.00192364	Down	hypothetical protein Saspl_006957 [Salvia splendens]
EVM0001183	0.419328	0.00016335	0.00178773	Down	hypothetical protein Saspl_039796 [Salvia splendens]
EVM0001194	10.8011	0.000637724	0.00577028	Up	putative late blight resistance protein homolog R1B-16 isoform X1 [Sesamum indicum]
EVM0001195	0.438349	1.54497e-05	0.000225704	Down	light-harvesting complex I chlorophyll a/b binding protein 2 [Salvia splendens]
EVM0001198	0.65605	0.0463643	0.170313	Down	hypothetical protein DVH24_040199 [Malus domestica]
EVM0001200	0.429586	0.0396332	0.151983	Down	hypothetical protein Saspl_046733 [Salvia splendens]
EVM0001201	0.263688	2.77152e-07	6.02499e-06	Down	DNA excision repair protein ERCC-1 [Salvia splendens]
EVM0001216	1.66991	0.0318559	0.129198	Up	PREDICTED: mitochondrial import receptor subunit TOM40-1-like [Erythranthe guttata]
EVM0001220	0.124779	1.02623e-15	6.84457e-14	Down	hypothetical protein Saspl_008924 [Salvia splendens]
EVM0001226	0.442041	0.000104265	0.00120693	Down	hypothetical protein Saspl_010549 [Salvia splendens]
EVM0001227	0.565039	0.00448973	0.0286474	Down	molecular chaperone DnaJ [Salvia splendens]
EVM0001235	0.404447	0.0135323	0.0678424	Down	hypothetical protein Saspl_023332 [Salvia splendens]
EVM0001239	0.278371	3.43991e-09	1.03965e-07	Down	3'-phosphoadenosine 5'-phosphosulfate synthase [Salvia splendens]
EVM0001254	0.171853	0.0291534	0.121503	Down	NAC domain-containing protein 104-like [Coffea arabica]
EVM0001263	Inf	9.29429e-06	0.000143602	Up	hypothetical protein CDL12_05212 [Handroanthus impetiginosus]
EVM0001270	0.546826	0.0031027	0.0211478	Down	hypothetical protein Saspl_018248 [Salvia splendens]
EVM0001274	0.527696	0.00101116	0.00851085	Down	nascent polypeptide-associated complex subunit beta [Salvia splendens]
EVM0001276	Inf	4.26913e-15	2.6529e-13	Up	PREDICTED: ATP synthase subunit gamma, mitochondrial [Nicotiana attenuata]
EVM0001282	0.555189	0.0089034	0.0491956	Down	hypothetical protein CDL12_20573 [Handroanthus impetiginosus]
EVM0001288	0.60227	0.0136064	0.0681468	Down	serine carboxypeptidase-like clade II [Salvia splendens]
EVM0001289	2.44707	0.0236808	0.103542	Up	heat shock transcription factor, other eukaryote [Salvia splendens]
EVM0001300	42.0629	2.1476e-17	1.68878e-15	Up	hypothetical protein MIMGU_mgv1a026366mg [Erythranthe guttata]
EVM0001305	0.546589	0.00406701	0.0264065	Down	1-phosphatidylinositol-3-phosphate 5-kinase [Salvia splendens]
EVM0001309	0.127276	1.63446e-14	9.52924e-13	Down	E3 ubiquitin-protein ligase RFWD2 [Salvia splendens]
EVM0001313	2.49319	0.0134793	0.0676432	Up	hypothetical protein Saspl_011441 [Salvia splendens]
EVM0001315	1.51345	0.0441045	0.164475	Up	large subunit ribosomal protein L24e [Salvia splendens]
EVM0001317	0.528896	0.0120294	0.062054	Down	hypothetical protein Saspl_003947 [Salvia splendens]
EVM0001318	0.00590549	7.33767e-11	2.78613e-09	Down	putative ATPase N2B isoform X1 [Sesamum indicum]
EVM0001323	16.7105	0.000989191	0.008348	Up	precursor of CEP14-like [Olea europaea var. sylvestris]
EVM0001329	2.18521	0.001152	0.00947715	Up	hypothetical protein Saspl_020961 [Salvia splendens]
EVM0001333	0.384501	0.00776865	0.0441113	Down	hypothetical protein Saspl_053824 [Salvia splendens]
EVM0001335	0.243165	8.52468e-08	2.05674e-06	Down	hypothetical protein Saspl_015061 [Salvia splendens]
EVM0001337	4.21209	0.000397044	0.00387582	Up	hypothetical protein Saspl_013305 [Salvia splendens]
EVM0001346	0.563735	0.0228787	0.100901	Down	uncharacterized protein LOC105161168 isoform X2 [Sesamum indicum]
EVM0001359	3.71515	0.0129379	0.0655518	Up	PREDICTED: uncharacterized protein LOC108197305 [Daucus carota subsp. sativus]
EVM0001360	0.521161	0.000661379	0.00595428	Down	hypothetical protein Saspl_031960 [Salvia splendens]
EVM0001363	1.73238	0.0294479	0.122434	Up	hypothetical protein Saspl_013062 [Salvia splendens]
EVM0001366	Inf	0.0241362	0.105164	Up
EVM0001367	19.794	0.000931873	0.0079291	Up	hypothetical protein Saspl_003003 [Salvia splendens]
EVM0001368	0.359925	1.02145e-06	1.98358e-05	Down	hypothetical protein Saspl_031909 [Salvia splendens]
EVM0001370	4.30667	1.02344e-07	2.44149e-06	Up	ribosome assembly protein RRB1 [Salvia splendens]
EVM0001379	6.39369	7.97505e-09	2.25514e-07	Up	hypothetical protein Saspl_010151 [Salvia splendens]
EVM0001381	0.322436	1.65085e-06	3.05227e-05	Down	molecular chaperone DnaJ [Salvia splendens]
EVM0001382	0.256191	2.28607e-07	5.08685e-06	Down	hypothetical protein Saspl_004990 [Salvia splendens]
EVM0001389	2.07398	0.00226268	0.0165277	Up	uncharacterized protein LOC105172065 [Sesamum indicum]
EVM0001392	0.252406	2.41598e-09	7.50662e-08	Down	pentatricopeptide repeat protein [Salvia miltiorrhiza]
EVM0001398	5.29667	0.000969492	0.00819805	Up	uncharacterized protein LOC105169727 [Sesamum indicum]
EVM0001404	7.44311	1.72693e-05	0.000248581	Up	EREBP-like factor [Salvia splendens]
EVM0001405	0.193445	5.03121e-14	2.8549e-12	Down	ribosome biogenesis protein BRX1 [Salvia splendens]
EVM0001417	0.308276	0.000569071	0.00525128	Down	hypothetical protein Saspl_006915 [Salvia splendens]
EVM0001420	0.0200847	5.20137e-11	2.04192e-09	Down	hypothetical protein Saspl_048750 [Salvia splendens]
EVM0001421	4.20786	8.4078e-10	2.80752e-08	Up	UDP-glucosyl transferase 73C [Salvia splendens]
EVM0001422	1.70825	0.0133402	0.0671836	Up	hypothetical protein Saspl_000266 [Salvia splendens]
EVM0001432	1.92073	0.0106726	0.0567738	Up	2-oxoisovalerate dehydrogenase E1 component alpha subunit [Salvia splendens]
EVM0001439	0.619259	0.0226745	0.100208	Down	growth-regulating factor 1 [Sesamum indicum]
EVM0001447	0.420901	0.00215506	0.0159677	Down	hypothetical protein Saspl_010802 [Salvia splendens]
EVM0001448	0.567372	0.00605652	0.0366789	Down	hypothetical protein Saspl_020296 [Salvia splendens]
EVM0001451	0.436701	4.82408e-05	0.00061856	Down	MYB-related transcription factor [Salvia miltiorrhiza]
EVM0001457	0.646481	0.0305196	0.125538	Down	1-aminocyclopropane-1-carboxylate synthase [Salvia splendens]
EVM0001460	11.3372	1.45675e-06	2.71507e-05	Up	hypothetical protein Saspl_023073 [Salvia splendens]
EVM0001461	0.346462	4.39294e-05	0.000571913	Down	40S ribosomal protein S27-2 [Sesamum indicum]
EVM0001462	0.577502	0.00712192	0.0412695	Down	bromodomain-containing protein 4 [Salvia splendens]
EVM0001464	0.282354	9.85103e-10	3.27229e-08	Down	hypothetical protein Saspl_000472 [Salvia splendens]
EVM0001466	0.287654	4.30638e-10	1.52175e-08	Down	hypothetical protein Saspl_033972 [Salvia splendens]
EVM0001470	0.625754	0.0337009	0.134969	Down	transcription initiation factor TFIID subunit 8 [Salvia splendens]
EVM0001473	0.566933	0.00710038	0.0412366	Down	hypothetical protein Saspl_008225 [Salvia splendens]
EVM0001479	0.598619	0.00813719	0.0458569	Down	hypothetical protein Saspl_049878 [Salvia splendens]
EVM0001486	0.425355	0.0462158	0.169936	Down	hypothetical protein Saspl_017024 [Salvia splendens]
EVM0001488	0.620082	0.0219429	0.0976976	Down	hypothetical protein Saspl_010103 [Salvia splendens]
EVM0001505	0.388908	0.00105419	0.0087888	Down
EVM0001511	3.01291	4.72766e-05	0.000608339	Up	putative late blight resistance protein homolog R1B-16 [Sesamum indicum]
EVM0001514	2.19433	0.000685825	0.00613965	Up	hypothetical protein CDL12_13376 [Handroanthus impetiginosus]
EVM0001524	2.14912	0.00225062	0.0164585	Up	F-box protein SKP2A-like [Sesamum indicum]
EVM0001527	0.118499	8.7831e-13	4.29512e-11	Down	hypothetical protein CDL12_19854 [Handroanthus impetiginosus]
EVM0001529	1.68871	0.0123012	0.0632001	Up	hypothetical protein Saspl_002303 [Salvia splendens]
EVM0001538	2.09213	0.000463011	0.00441637	Up	hypothetical protein Saspl_019149 [Salvia splendens]
EVM0001540	8.93554	0.0480531	0.17465	Up	aquaporin NIP [Salvia splendens]
EVM0001541	Inf	0.0307018	0.126102	Up	hypothetical protein Saspl_006047 [Salvia splendens]
EVM0001549	0.650047	0.0267666	0.114059	Down	BEL1-like homeodomain protein 4 isoform X1 [Sesamum indicum]
EVM0001550	0.456152	0.000420275	0.0040745	Down	hypothetical protein Saspl_027180 [Salvia splendens]
EVM0001555	1.7983	0.0335824	0.134657	Up	putative late blight resistance protein homolog R1B-16 isoform X1 [Sesamum indicum]
EVM0001557	2.48901	2.55376e-05	0.000352655	Up	UDP-sulfoquinovose synthase [Salvia splendens]
EVM0001561	0.0126835	3.77243e-48	1.62905e-45	Down	PREDICTED: dolichol-phosphate mannosyltransferase subunit 1 [Erythranthe guttata]
EVM0001562	1.88889	0.00155217	0.0121793	Up	hypothetical protein Saspl_032156 [Salvia splendens]
EVM0001564	0.552045	0.00274093	0.0192379	Down	hypothetical protein Saspl_050675 [Salvia splendens]
EVM0001565	4.91589	6.08598e-11	2.35651e-09	Up	hypothetical protein Saspl_010365 [Salvia splendens]
EVM0001568	10.1846	1.64703e-10	6.05528e-09	Up	hypothetical protein Saspl_038110 [Salvia splendens]
EVM0001576	0.157273	0.000292463	0.00296395	Down	hypothetical protein Saspl_018108 [Salvia splendens]
EVM0001577	1.86234	0.00655184	0.0388837	Up	DnaJ -like protein subfamily C member 11 [Salvia splendens]
EVM0001582	0.296656	3.60286e-10	1.28204e-08	Down	hypothetical protein Saspl_034335 [Salvia splendens]
EVM0001589	1.72182	0.013797	0.0689527	Up	hypothetical protein Saspl_006525 [Salvia splendens]
EVM0001593	0.60428	0.0091623	0.0502339	Down
EVM0001613	0.480846	0.000318657	0.00319259	Down
EVM0001622	0.568132	0.0333059	0.133844	Down	ribonuclease P/MRP protein subunit RPP1 [Salvia splendens]
EVM0001624	0.150317	0.023937	0.104483	Down	kelch-like protein 20 [Salvia splendens]
EVM0001634	0.618906	0.0460351	0.169516	Down	MYB-related transcription factor [Salvia miltiorrhiza]
EVM0001644	0.273496	0.0118446	0.0613367	Down	hypothetical protein Saspl_050504 [Salvia splendens]
EVM0001648	0.65846	0.0395554	0.151776	Down	Hismacro and SEC14 domain-containing protein [Handroanthus impetiginosus]
EVM0001650	6.70394	5.14624e-14	2.90723e-12	Up	stromal membrane-associated protein [Salvia splendens]
EVM0001656	0.426265	0.0154188	0.074898	Down	unnamed protein product, partial [Vitis vinifera]
EVM0001658	Inf	8.45312e-14	4.67177e-12	Up
EVM0001659	0.379304	0.0045115	0.0287399	Down	hypothetical protein Saspl_018718 [Salvia splendens]
EVM0001662	0.329804	0.000312541	0.00313501	Down	somatic embryogenesis receptor kinase 4 [Salvia splendens]
EVM0001667	2.42908	0.00293275	0.020244	Up	hypothetical protein Saspl_015130 [Salvia splendens]
EVM0001677	10.4318	0.0179263	0.0839725	Up	RecName: Full=(-)-5-epieremophilene synthase STPS3; AltName: Full=Sesquiterpene synthase 3; Short=SmSTPS3 [Salvia miltiorrhiza]
EVM0001680	3.47567	1.7804e-07	4.02851e-06	Up	PREDICTED: 28 kDa ribonucleoprotein, chloroplastic-like [Erythranthe guttata]
EVM0001683	7.44275	4.87174e-05	0.000624357	Up	hypothetical protein Saspl_010609 [Salvia splendens]
EVM0001684	0.0840023	1.4066e-15	9.33264e-14	Down	receptor-like serine/threonine-protein kinase ALE2 isoform X2 [Sesamum indicum]
EVM0001701	2.12762	0.0312782	0.127514	Up	hypothetical protein Saspl_019518 [Salvia splendens]
EVM0001707	0.500733	0.00747241	0.0427729	Down	Single-stranded DNA-binding replication protein A (RPA), medium (30 kD) subunit [Handroanthus impetiginosus]
EVM0001710	0.373708	1.2497e-05	0.000187183	Down	hypothetical protein Saspl_013773 [Salvia splendens]
EVM0001714	11.8639	2.2478e-09	7.00116e-08	Up	hypothetical protein MIMGU_mgv1a026366mg [Erythranthe guttata]
EVM0001728	2.99101	0.0162575	0.0781131	Up	hypothetical protein Saspl_019511 [Salvia splendens]
EVM0001736	0.458871	0.00341367	0.0228697	Down	hypothetical protein Saspl_042163 [Salvia splendens]
EVM0001737	2.0974	0.000591116	0.00542133	Up	domains-rearranged methyltransferase [Salvia miltiorrhiza]
EVM0001739	9.32359	0.000199773	0.00211723	Up	uncharacterized protein LOC105157792 [Sesamum indicum]
EVM0001745	1.64568	0.0498562	0.179209	Up	U3 small nucleolar ribonucleoprotein IMP4 [Salvia splendens]
EVM0001752	0.559189	0.00749198	0.0428656	Down	hypothetical protein Saspl_007962 [Salvia splendens]
EVM0001754	1.93391	0.0453813	0.167788	Up	hypothetical protein CDL12_27456 [Handroanthus impetiginosus]
EVM0001755	3.85183	1.21414e-06	2.30477e-05	Up	WNK lysine deficient protein kinase [Salvia splendens]
EVM0001756	0.392518	0.00015089	0.00166423	Down	pectinacetylesterase family protein [Striga asiatica]
EVM0001762	0.282332	1.301e-06	2.44806e-05	Down	hypothetical protein Saspl_013154 [Salvia splendens]
EVM0001768	0.443531	0.00235057	0.0170184	Down	EH domain-containing protein 1 [Sesamum indicum]
EVM0001769	0.613569	0.0113121	0.0592715	Down	hypothetical protein Saspl_029415 [Salvia splendens]
EVM0001770	0.495741	0.000764787	0.00671442	Down	protein disulfide isomerase-like 2-3 [Sesamum indicum]
EVM0001771	0.0940824	2.62202e-13	1.36613e-11	Down	hypothetical protein Saspl_024462 [Salvia splendens]
EVM0001772	0.550628	0.011837	0.0613096	Down	upstream activation factor subunit UAF30 [Salvia splendens]
EVM0001783	1.57322	0.0436154	0.163208	Up	hypothetical protein Saspl_053127 [Salvia splendens]
EVM0001784	1.8352	0.0468205	0.171368	Up	basic helix-loop-helix transcription factor [Salvia miltiorrhiza]
EVM0001789	0.543144	0.00254104	0.0181042	Down	hypothetical protein Saspl_019140 [Salvia splendens]
EVM0001791	0.380921	1.84752e-05	0.000263851	Down	hypothetical protein Saspl_018670 [Salvia splendens]
EVM0001796	0.322059	1.33405e-06	2.50103e-05	Down	hypothetical protein Saspl_017582 [Salvia splendens]
EVM0001803	1017.6	3.54671e-56	2.00807e-53	Up	E3 ubiquitin-protein ligase [Striga asiatica]
EVM0001804	0.175709	0.028272	0.11859	Down	basic helix-loop-helix transcription factor [Salvia miltiorrhiza]
EVM0001805	3.27928	0.00199731	0.015011	Up	ATP-binding cassette, subfamily C (CFTR/MRP), member 1 [Salvia splendens]
EVM0001806	0.065662	0.00936498	0.0511251	Down	hypothetical protein F0562_030879 [Nyssa sinensis]
EVM0001810	0.108058	1.82125e-09	5.75705e-08	Down	PREDICTED: metal tolerance protein 4 isoform X1 [Erythranthe guttata]
EVM0001812	4.06781	0.0367243	0.143848	Up	hypothetical protein Saspl_039401 [Salvia splendens]
EVM0001818	0.314333	8.35767e-05	0.000992752	Down	uncharacterized protein LOC105177275 isoform X1 [Sesamum indicum]
EVM0001824	1.67985	0.0141997	0.0703715	Up	hypothetical protein Saspl_046422 [Salvia splendens]
EVM0001825	9.5177	1.56891e-07	3.5979e-06	Up	NAC transcription factor 56 [Sesamum indicum]
EVM0001827	0.254501	0.000444071	0.00427429	Down	long-chain-alcohol oxidase [Salvia splendens]
EVM0001831	0.613987	0.0267256	0.113938	Down	probable CCR4-associated factor 1 homolog 9 isoform X1 [Sesamum indicum]
EVM0001840	0.0337475	9.56083e-08	2.28939e-06	Down
EVM0001841	0.514214	0.00199601	0.0150057	Down	hypothetical protein EZV62_019670 [Acer yangbiense]
EVM0001842	0.338562	2.34567e-06	4.1868e-05	Down	PREDICTED: very-long-chain 3-oxoacyl-CoA reductase 1 [Erythranthe guttata]
EVM0001848	1.65517	0.0420298	0.158925	Up	hypothetical protein Saspl_011877 [Salvia splendens]
EVM0001851	0.580559	0.00620129	0.0372897	Down	hypothetical protein Saspl_043099 [Salvia splendens]
EVM0001852	6.97298	0.0471596	0.172278	Up
EVM0001854	1.84958	0.0110231	0.0582322	Up	hypothetical protein CDL12_07104 [Handroanthus impetiginosus]
EVM0001874	Inf	7.56657e-30	1.34812e-27	Up	hypothetical protein Saspl_016633 [Salvia splendens]
EVM0001876	Inf	0.0261785	0.112021	Up	hypothetical protein Saspl_015203 [Salvia splendens]
EVM0001877	7.70435	1.88628e-15	1.22599e-13	Up	manganese-dependent ADP-ribose/CDP-alcohol diphosphatase [Salvia splendens]
EVM0001892	0.395044	0.00140529	0.0111888	Down	hypothetical protein Saspl_023859 [Salvia splendens]
EVM0001896	0.346417	1.34269e-07	3.13269e-06	Down	aquaporin NIP [Salvia splendens]
EVM0001898	7.33161	1.17931e-06	2.249e-05	Up	hypothetical protein Saspl_029419 [Salvia splendens]
EVM0001904	1.50704	0.0476541	0.173569	Up	uncharacterized protein LOC105163246 isoform X3 [Sesamum indicum]
EVM0001905	7.14707	4.7248e-10	1.65128e-08	Up
EVM0001912	0.49031	0.0310435	0.126975	Down	basic helix-loop-helix transcription factor [Salvia miltiorrhiza]
EVM0001914	0.556903	0.00264977	0.018753	Down	hypothetical protein Saspl_049479 [Salvia splendens]
EVM0001915	0.470746	0.00012133	0.00137511	Down	hypothetical protein Saspl_014031 [Salvia splendens]
EVM0001919	1.85784	0.029617	0.122996	Up	hypothetical protein Saspl_051100 [Salvia splendens]
EVM0001927	1.78141	0.0064253	0.0383112	Up	hypothetical protein Saspl_025385 [Salvia splendens]
EVM0001931	6.10881	1.48228e-05	0.000217168	Up	Mitochondrial transcription termination factor, mTERF [Handroanthus impetiginosus]
EVM0001932	11.609	0.0138476	0.0690889	Up	2-methylene-furan-3-one reductase [Salvia splendens]
EVM0001935	0.20378	0.0145601	0.0716972	Down	pentatricopeptide repeat protein [Salvia miltiorrhiza]
EVM0001936	0.47322	0.000157728	0.00173439	Down	hypothetical protein Saspl_047161 [Salvia splendens]
EVM0001937	0	4.6481e-05	0.000600529	Down	uncharacterized protein LOC116001586 isoform X2 [Ipomoea triloba]
EVM0001941	Inf	3.17791e-08	8.21998e-07	Up
EVM0001952	0.596317	0.0271341	0.11524	Down	hypothetical protein Saspl_028243 [Salvia splendens]
EVM0001956	0.309738	0.000485754	0.00460402	Down	hypothetical protein Saspl_011276 [Salvia splendens]
EVM0001960	1.69557	0.011205	0.0589039	Up	small subunit ribosomal protein S13e [Salvia splendens]
EVM0001962	35.9217	7.42644e-05	0.000896309	Up	hypothetical protein Saspl_033367 [Salvia splendens]
EVM0001964	75.2111	1.52322e-09	4.88773e-08	Up	hypothetical protein Saspl_033559 [Salvia splendens]
EVM0001965	3.20541	9.65112e-05	0.00112536	Up	hypothetical protein Saspl_018472 [Salvia splendens]
EVM0001968	35.9684	7.40557e-08	1.79866e-06	Up	uncharacterized protein Saspl_023946 [Salvia splendens]
EVM0001981	1.51905	0.0469229	0.171669	Up	Zinc-binding protein of the histidine triad (HIT) family [Handroanthus impetiginosus]
EVM0001987	0.457676	0.0209301	0.0944488	Down	hypothetical protein Saspl_001177 [Salvia splendens]
EVM0001988	1.63	0.0325606	0.131387	Up	mitochondrial import inner membrane translocase subunit TIM22-2 [Sesamum indicum]
EVM0001998	0.228081	0.00738689	0.0424359	Down	hypothetical protein Saspl_037344 [Salvia splendens]
EVM0002002	1.61115	0.0249037	0.107791	Up	ATP-dependent RNA helicase A [Handroanthus impetiginosus]
EVM0002003	1.90257	0.0159129	0.076815	Up	PREDICTED: putative late blight resistance protein homolog R1A-4 [Erythranthe guttata]
EVM0002005	0.564268	0.00941208	0.0513565	Down	hypothetical protein Saspl_033438 [Salvia splendens]
EVM0002010	0.0515138	0.0153844	0.0747592	Down	uncharacterized protein LOC105175340 [Sesamum indicum]
EVM0002013	0.341159	2.20756e-08	5.87713e-07	Down	hypothetical protein Saspl_026284 [Salvia splendens]
EVM0002017	4.51354	0.000132432	0.00148247	Up	MATE59 [Rehmannia glutinosa]
EVM0002019	0.620948	0.0204459	0.0928092	Down	Serine/threonine protein kinase [Handroanthus impetiginosus]
EVM0002020	0.489975	0.00230406	0.0167483	Down	microtubule-associated protein 70-3 [Striga asiatica]
EVM0002026	0.315463	1.08411e-05	0.000164999	Down	hypothetical protein Saspl_003898 [Salvia splendens]
EVM0002029	0.218464	0.0157306	0.0761078	Down	glutaredoxin 3 [Salvia splendens]
EVM0002032	3.18865	1.25822e-07	2.94911e-06	Up	hypothetical protein Saspl_031831 [Salvia splendens]
EVM0002033	14.0856	0.0294761	0.122531	Up	chalcone synthase 4 [Salvia miltiorrhiza]
EVM0002034	0.390885	0.000224832	0.00235634	Down	hypothetical protein Saspl_017272 [Salvia splendens]
EVM0002039	0.423829	0.00222502	0.0163097	Down	xylogalacturonan beta-1,3-xylosyltransferase [Salvia splendens]
EVM0002040	33.3463	0.00893195	0.0492679	Up	hypothetical protein Saspl_009849 [Salvia splendens]
EVM0002044	21.4873	4.11146e-08	1.04127e-06	Up	hypothetical protein STAS_13402 [Striga asiatica]
EVM0002048	2.26712	0.000193957	0.00206849	Up	type II pantothenate kinase [Salvia splendens]
EVM0002049	0.618853	0.0149665	0.0731895	Down	acyl-CoA dehydrogenase [Salvia splendens]
EVM0002054	0.571935	0.00399897	0.0260778	Down	3-ketoacyl-CoA synthase [Salvia splendens]
EVM0002061	2.91462	0.0228527	0.100803	Up	hypothetical protein Saspl_001935 [Salvia splendens]
EVM0002068	0.0956719	0.0092929	0.0508406	Down	hypothetical protein Saspl_041372 [Salvia splendens]
EVM0002072	2.0419	0.00254694	0.0181404	Up	hypothetical protein Saspl_010270 [Salvia splendens]
EVM0002074	0.234818	1.69853e-14	9.85764e-13	Down	hypothetical protein Saspl_026825 [Salvia splendens]
EVM0002077	0.0635559	0.000169001	0.0018393	Down	F-box protein At3g07870-like [Sesamum indicum]
EVM0002080	1.58055	0.026893	0.114502	Up	hypothetical protein Saspl_039028 [Salvia splendens]
EVM0002083	0.301097	1.16757e-08	3.23342e-07	Down	hexosaminidase [Salvia splendens]
EVM0002084	1.75878	0.0394677	0.151576	Up	17beta-estradiol 17-dehydrogenase / very-long-chain 3-oxoacyl-CoA reductase [Salvia splendens]
EVM0002095	1.79986	0.00738627	0.0424359	Up	hypothetical protein Saspl_013365 [Salvia splendens]
EVM0002112	2.12257	0.0220113	0.09794	Up	PREDICTED: fructose-1,6-bisphosphatase, chloroplastic-like [Erythranthe guttata]
EVM0002113	9.57512	3.43741e-18	2.81602e-16	Up	hypothetical protein Saspl_016895 [Salvia splendens]
EVM0002118	5.13289	0.000503738	0.00474639	Up	hypothetical protein Saspl_020123 [Salvia splendens]
EVM0002120	0.568956	0.00824589	0.0463159	Down	hypothetical protein Saspl_023390 [Salvia splendens]
EVM0002121	113.758	1.38406e-14	8.12512e-13	Up	PREDICTED: putative late blight resistance protein homolog R1A-10 isoform X1 [Erythranthe guttata]
EVM0002123	0.404531	1.70165e-05	0.000245357	Down	hypothetical protein Saspl_033498 [Salvia splendens]
EVM0002126	0.31169	0.0426588	0.160609	Down	chromomethylase [Salvia miltiorrhiza]
EVM0002129	0.333457	9.78311e-09	2.73006e-07	Down	hypothetical protein Saspl_018341 [Salvia splendens]
EVM0002130	0.40932	0.000317937	0.00318662	Down	hypothetical protein Saspl_010892 [Salvia splendens]
EVM0002135	0.292279	2.76611e-08	7.23562e-07	Down	transcription factor TCP14-like [Olea europaea var. sylvestris]
EVM0002141	0.571446	0.00504238	0.0315806	Down	tRNA-2-methylthio-N6-dimethylallyladenosine synthase [Salvia splendens]
EVM0002142	0.3891	0.00056402	0.00521223	Down	PREDICTED: uncharacterized GPI-anchored protein At4g28100 [Erythranthe guttata]
EVM0002153	6.29174	3.02265e-15	1.9157e-13	Up	hypothetical protein Saspl_037969 [Salvia splendens]
EVM0002155	0.476616	0.0100117	0.0539621	Down	solute carrier family 25 (mitochondrial thiamine pyrophosphate transporter), member 19 [Salvia splendens]
EVM0002164	0.641811	0.0444157	0.165335	Down	serine/threonine-protein kinase TNNI3K [Salvia splendens]
EVM0002165	0.010822	2.59255e-06	4.56798e-05	Down	far upstream element-binding protein [Salvia splendens]
EVM0002168	2.04973	0.00863952	0.048056	Up	hypothetical protein Saspl_037404 [Salvia splendens]
EVM0002171	0.626792	0.015037	0.073492	Down	hypothetical protein Saspl_036839 [Salvia splendens]
EVM0002172	3.04581	5.29316e-05	0.000668281	Up	hypothetical protein Saspl_001954 [Salvia splendens]
EVM0002174	0.44434	0.0149007	0.0729655	Down	hypothetical protein Saspl_019139 [Salvia splendens]
EVM0002179	0.565207	0.00462245	0.0293035	Down	hypothetical protein Saspl_004004 [Salvia splendens]
EVM0002181	0.349579	1.7576e-07	3.98045e-06	Down	hypothetical protein Saspl_049190 [Salvia splendens]
EVM0002182	1.72842	0.0304562	0.1254	Up	rRNA-processing protein EBP2 [Salvia splendens]
EVM0002187	1.76039	0.0172613	0.0816836	Up	phospholipase D1/2 [Salvia splendens]
EVM0002196	0.252303	6.41166e-05	0.000791455	Down	hypothetical protein Saspl_004324 [Salvia splendens]
EVM0002203	0.37731	0.000364199	0.00359787	Down	hypothetical protein Saspl_005794 [Salvia splendens]
EVM0002205	0.494765	0.00149161	0.0117694	Down	ribosome biogenesis protein ERB1 [Salvia splendens]
EVM0002209	110.78	0.0115757	0.0603082	Up	PREDICTED: crooked neck-like protein 1 [Capsicum annuum]
EVM0002211	0.501588	0.00232738	0.0168793	Down	Arf-GAP with coiled-coil, ANK repeat and PH domain-containing protein [Salvia splendens]
EVM0002212	3.0701	0.00164746	0.0127931	Up	hypothetical protein Saspl_050185 [Salvia splendens]
EVM0002217	0.432333	0.000175914	0.00190155	Down	Enoyl-ACP Reductase [Salvia miltiorrhiza]
EVM0002224	0.0729599	0.000463166	0.00441637	Down	hypothetical protein CDL12_02332 [Handroanthus impetiginosus]
EVM0002229	0.658622	0.0321355	0.130108	Down	hypothetical protein Saspl_033710 [Salvia splendens]
EVM0002231	7.74313	0.0298248	0.123508	Up	hypothetical protein Saspl_044679 [Salvia splendens]
EVM0002232	0.289354	0.0313728	0.127799	Down	hypothetical protein Saspl_023607 [Salvia splendens]
EVM0002235	0.0675649	1.40907e-10	5.20295e-09	Down	hypothetical protein Saspl_009443 [Salvia splendens]
EVM0002242	0.261181	4.62554e-08	1.16337e-06	Down	F-box and leucine-rich repeat protein 2/20 [Salvia splendens]
EVM0002247	0.6613	0.0304176	0.125361	Down	auxin responsive GH3 protein family [Salvia splendens]
EVM0002251	4.42744	0.00311294	0.0212006	Up	hypothetical protein Saspl_016291 [Salvia splendens]
EVM0002261	2.16481	0.00232868	0.016884	Up	geranylgeranyl diphosphate synthase 3 [Salvia miltiorrhiza]
EVM0002267	0	2.61181e-07	5.72172e-06	Down	uncharacterized protein YNL011C isoform X2 [Vigna radiata var. radiata]
EVM0002270	3.48546	4.36982e-06	7.315e-05	Up	hypothetical protein Saspl_003136 [Salvia splendens]
EVM0002274	1.9092	0.00272891	0.0191886	Up	3-hydroxyacyl-CoA dehydrogenase / 3a,7a,12a-trihydroxy-5b-cholest-24-enoyl-CoA hydratase [Salvia splendens]
EVM0002278	2.2363	0.0273532	0.115919	Up	hypothetical protein Saspl_041969 [Salvia splendens]
EVM0002289	0.295942	1.81879e-08	4.8881e-07	Down	hypothetical protein Saspl_044486 [Salvia splendens]
EVM0002293	13.877	0.0006451	0.005818	Up	hypothetical protein CDL12_29020 [Handroanthus impetiginosus]
EVM0002295	1.86309	0.00729418	0.0420265	Up	hypothetical protein Saspl_025511 [Salvia splendens]
EVM0002296	0.542724	0.00313153	0.0212988	Down	hypothetical protein Saspl_015623 [Salvia splendens]
EVM0002297	Inf	2.32015e-06	4.15118e-05	Up	MYB-related transcription factor [Salvia miltiorrhiza]
EVM0002302	2.47567	0.0194289	0.0893357	Up	ptoteinase inhibitor 2 [Salvia miltiorrhiza]
EVM0002305	0.288477	4.76105e-06	7.86144e-05	Down	uncharacterized protein LOC113689785 [Coffea arabica]
EVM0002311	0.482285	0.00309401	0.0210943	Down	F-box and leucine-rich repeat protein 2/20 [Salvia splendens]
EVM0002312	4.54875	0.017384	0.0820659	Up	hypothetical protein CDL12_11766 [Handroanthus impetiginosus]
EVM0002316	2.54129	0.0100568	0.0541246	Up	hypothetical protein Saspl_047007 [Salvia splendens]
EVM0002318	0.267961	0.000831019	0.00719006	Down	protein BIG GRAIN 1-like A [Sesamum indicum]
EVM0002320	4.71105	0.00338851	0.022731	Up	hypothetical protein Saspl_040796 [Salvia splendens]
EVM0002321	2.99128	0.0455416	0.168185	Up	3-hydroxy-3-methylglutaryl-coenzyme A reductase 3 [Salvia miltiorrhiza]
EVM0002325	0.296075	0.00748914	0.042859	Down	hypothetical protein Saspl_034062 [Salvia splendens]
EVM0002330	37.2208	0.0452039	0.167339	Up	hypothetical protein Saspl_021314 [Salvia splendens]
EVM0002335	0.629323	0.0176827	0.0831065	Down	bud site selection protein 20 [Salvia splendens]
EVM0002341	2.05424	0.00890143	0.0491954	Up	hypothetical protein Saspl_003676 [Salvia splendens]
EVM0002342	0.274998	8.56988e-10	2.85416e-08	Down	hypothetical protein Saspl_039004 [Salvia splendens]
EVM0002344	0	0.0442689	0.165033	Down	protein HOTHEAD [Sesamum indicum]
EVM0002348	0.396691	0.000330365	0.00329951	Down	hypothetical protein Saspl_000221 [Salvia splendens]
EVM0002352	Inf	0.0115862	0.0603173	Up
EVM0002355	0.253878	4.79225e-10	1.67256e-08	Down	uncharacterized protein Saspl_001944 [Salvia splendens]
EVM0002356	1.58051	0.0284867	0.119313	Up	BTB/POZ and MATH domain-containing protein 2 [Sesamum indicum]
EVM0002365	Inf	2.45403e-10	8.86859e-09	Up	cytochrome P450 CYP94B50 [Salvia miltiorrhiza]
EVM0002368	0.247689	6.29636e-07	1.27722e-05	Down	PREDICTED: serine/threonine-protein kinase At5g01020-like [Nicotiana attenuata]
EVM0002369	2.1252	0.0144839	0.0715158	Up	pentatricopeptide repeat protein [Salvia miltiorrhiza]
EVM0002375	0.611926	0.0162917	0.0781994	Down	hypothetical protein Saspl_019996 [Salvia splendens]
EVM0002387	5.92183	0.000109205	0.00125613	Up	hypothetical protein Saspl_002417 [Salvia splendens]
EVM0002395	1.75446	0.00741952	0.042537	Up	GTP-binding protein AARP2 involved in 40S ribosome biogenesis [Handroanthus impetiginosus]
EVM0002396	1.93101	0.00555524	0.0341793	Up	hypothetical protein Saspl_048260 [Salvia splendens]
EVM0002397	0.461518	4.80237e-05	0.000616708	Down	fructose-1,6-bisphosphatase I [Salvia splendens]
EVM0002399	0.300031	0.00391055	0.0256456	Down	hypothetical protein Saspl_018476 [Salvia splendens]
EVM0002403	1.74582	0.0072455	0.0418217	Up	isocitrate dehydrogenase (NAD+) [Salvia splendens]
EVM0002404	1.62995	0.0471422	0.172273	Up	Alanine-glyoxylate aminotransferase AGT2 [Handroanthus impetiginosus]
EVM0002414	0.225489	2.59328e-05	0.000357724	Down	anaphase-promoting complex subunit 7 [Sesamum indicum]
EVM0002416	0.444624	0.0451202	0.167162	Down	hypothetical protein CDL12_16463 [Handroanthus impetiginosus]
EVM0002418	0.530055	0.0027219	0.0191517	Down	hypothetical protein Saspl_005304 [Salvia splendens]
EVM0002429	0.569027	0.00291968	0.0201866	Down	3-ketoacyl-CoA synthase [Salvia splendens]
EVM0002431	2.43471	2.83386e-05	0.000386516	Up	hypothetical protein CDL12_10073 [Handroanthus impetiginosus]
EVM0002436	0.0538923	5.07399e-48	2.15459e-45	Down	WNK lysine deficient protein kinase [Salvia splendens]
EVM0002438	0.395552	0.0431853	0.162067	Down	hypothetical protein Saspl_029775 [Salvia splendens]
EVM0002439	0.156528	1.52723e-15	1.00805e-13	Down	PREDICTED: putative late blight resistance protein homolog R1B-16 [Erythranthe guttata]
EVM0002441	0.509774	0.00080971	0.00703848	Down	hypothetical protein Saspl_049491 [Salvia splendens]
EVM0002458	0.260577	6.07101e-09	1.74579e-07	Down	Retrovirus-related Pol polyprotein from transposon RE1 [Vitis vinifera]
EVM0002460	0.616859	0.0164585	0.0787606	Down	hypothetical protein Saspl_020540 [Salvia splendens]
EVM0002462	0	4.84496e-14	2.76152e-12	Down	putative disease resistance protein RGA1 [Sesamum indicum]
EVM0002464	27.699	0.00332651	0.0224155	Up	Transmembrane protein [Trema orientale]
EVM0002466	0.575852	0.00736784	0.0423647	Down	hypothetical protein Saspl_035888 [Salvia splendens]
EVM0002467	0.462216	5.73481e-05	0.000715531	Down	hypothetical protein Saspl_002466 [Salvia splendens]
EVM0002475	3.1298	0.000115511	0.00131796	Up	uncharacterized protein Saspl_014101 [Salvia splendens]
EVM0002477	0.478178	0.0463859	0.170326	Down	hypothetical protein Saspl_050958 [Salvia splendens]
EVM0002480	9.96066	3.55939e-08	9.09589e-07	Up	Serine/threonine protein kinase [Handroanthus impetiginosus]
EVM0002484	0.484388	0.00092798	0.0079021	Down	PREDICTED: probable galacturonosyltransferase 6 [Erythranthe guttata]
EVM0002487	86.4605	1.86096e-15	1.21573e-13	Up	mitochondrial inner membrane protease ATP23 [Sesamum indicum]
EVM0002490	2.9764	6.56904e-06	0.000104735	Up	hypothetical protein Saspl_010311 [Salvia splendens]
EVM0002495	10.7788	3.37405e-05	0.000451967	Up	wall-associated receptor kinase 2 [Sesamum indicum]
EVM0002496	0.652878	0.0281748	0.118318	Down	hypothetical protein Saspl_014165 [Salvia splendens]
EVM0002501	0.625589	0.0189407	0.0875173	Down	nuclear cap-binding protein subunit 1 [Salvia splendens]
EVM0002506	0.360964	4.28201e-05	0.000559185	Down	aspartyl protease AED3 [Sesamum indicum]
EVM0002509	0.117399	0.0141431	0.0702004	Down	hypothetical protein Saspl_039901 [Salvia splendens]
EVM0002510	0.659454	0.0322278	0.130375	Down	pre-mRNA-processing factor 19 [Salvia splendens]
EVM0002513	7.32473	0.00794958	0.0449588	Up	hypothetical protein Saspl_013739 [Salvia splendens]
EVM0002518	0.387364	7.95612e-07	1.57871e-05	Down	hypothetical protein Saspl_021237 [Salvia splendens]
EVM0002519	26.0615	0.00843984	0.0471728	Up	hypothetical protein MIMGU_mgv1a026366mg [Erythranthe guttata]
EVM0002522	0.452649	0.00168703	0.013056	Down	two-component response regulator ARR-B family [Salvia splendens]
EVM0002526	1.54168	0.0420965	0.15913	Up	hypothetical protein Saspl_008840 [Salvia splendens]
EVM0002528	0.314325	2.93471e-06	5.11426e-05	Down	basic helix-loop-helix transcription factor [Salvia miltiorrhiza]
EVM0002538	3.88883	9.91613e-10	3.28962e-08	Up	adenylate kinase [Salvia splendens]
EVM0002539	0.502543	0.00083327	0.0072064	Down	RNA-dependent RNA polymerase 3 [Salvia miltiorrhiza]
EVM0002540	0.499571	0.000257516	0.00265198	Down	ubiquinone biosynthesis protein [Salvia splendens]
EVM0002550	4.26973	3.15081e-07	6.77438e-06	Up	hypothetical protein Saspl_008026 [Salvia splendens]
EVM0002554	0.624353	0.0425199	0.160219	Down	solute carrier family 15 (peptide/histidine transporter), member 3/4 [Salvia splendens]
EVM0002556	0.16805	8.96402e-13	4.3752e-11	Down	pentatricopeptide repeat protein [Salvia miltiorrhiza]
EVM0002558	2.74503	0.0174803	0.0823529	Up	Calmodulin and related proteins (EF-Hand superfamily) [Handroanthus impetiginosus]
EVM0002562	0.602026	0.00864057	0.048056	Down	E3 ubiquitin-protein ligase RFWD2 [Salvia splendens]
EVM0002563	0.34961	0.0262487	0.112265	Down	hypothetical protein Saspl_018280 [Salvia splendens]
EVM0002579	Inf	0.007546	0.0431166	Up	hypothetical protein Saspl_021464 [Salvia splendens]
EVM0002588	2.51673	1.21389e-05	0.000183112	Up	glutathione S-transferase [Salvia splendens]
EVM0002589	4.64687	0.0447275	0.166082	Up	hypothetical protein Saspl_014610 [Salvia splendens]
EVM0002592	0.649043	0.0310674	0.127032	Down	hypothetical protein Saspl_048313 [Salvia splendens]
EVM0002594	2.10799	0.0104854	0.0559717	Up	uncharacterized protein LOC105175568 isoform X3 [Sesamum indicum]
EVM0002600	0.315614	5.66273e-05	0.000708272	Down	uncharacterized protein Saspl_002551 [Salvia splendens]
EVM0002601	5.20592	0.00012314	0.00139191	Up	laccase 36 [Salvia miltiorrhiza]
EVM0002602	2.52789	4.68607e-05	0.000603903	Up	hypothetical protein DKX38_012383 [Salix brachista]
EVM0002609	0.400392	0.0177385	0.083307	Down	mitotic-spindle organizing protein 1B-like [Sesamum indicum]
EVM0002612	2.73609	0.00040118	0.00390721	Up	NAC domain-containing protein 17-like [Sesamum indicum]
EVM0002620	0.447417	0.0117426	0.0609698	Down	HSP20 family protein [Salvia splendens]
EVM0002621	2.6833	1.47619e-05	0.0002164	Up	hypothetical protein Saspl_027801 [Salvia splendens]
EVM0002623	0.0402885	0.0414183	0.157289	Down	hypothetical protein Saspl_010327 [Salvia splendens]
EVM0002630	2.43319	0.00230323	0.0167483	Up	hypothetical protein Saspl_005665 [Salvia splendens]
EVM0002636	2.12042	0.0205555	0.0931707	Up	B2 protein [Sesamum indicum]
EVM0002639	5.56643	1.24934e-06	2.36483e-05	Up	hypothetical protein CDL12_14752 [Handroanthus impetiginosus]
EVM0002645	3.25559	0.0226524	0.100145	Up	hypothetical protein Saspl_010906 [Salvia splendens]
EVM0002658	499.769	1.08444e-43	3.78485e-41	Up	hypothetical protein Saspl_020825 [Salvia splendens]
EVM0002660	0.321242	0.00726702	0.0419174	Down	hypothetical protein Saspl_024390 [Salvia splendens]
EVM0002665	0.426466	0.0068883	0.0402592	Down	hypothetical protein Saspl_044259 [Salvia splendens]
EVM0002669	3.10396	0.00319139	0.0216308	Up	Fructose-biphosphate aldolase [Handroanthus impetiginosus]
EVM0002679	3.99662	2.47378e-06	4.37992e-05	Up	hypothetical protein Saspl_044257 [Salvia splendens]
EVM0002682	0.330515	8.05212e-05	0.000961349	Down	hypothetical protein CDL12_23919 [Handroanthus impetiginosus]
EVM0002689	26.0459	0.00393174	0.0257315	Up	hypothetical protein Saspl_025345 [Salvia splendens]
EVM0002690	9.48934	0.00529767	0.0329125	Up	hypothetical protein Saspl_050787 [Salvia splendens]
EVM0002697	2.02943	0.0128772	0.0653278	Up	PREDICTED: putative late blight resistance protein homolog R1B-8 [Erythranthe guttata]
EVM0002700	3.88614	9.65904e-05	0.00112577	Up	beta-glucosidase [Salvia splendens]
EVM0002701	Inf	3.46773e-05	0.000464028	Up
EVM0002702	0.365912	0.00354528	0.0236148	Down	gibberellin biosynthesis-related protein GA20ox4 [Salvia miltiorrhiza]
EVM0002704	3.3467	0.0246386	0.106904	Up	WRKY protein [Salvia miltiorrhiza]
EVM0002705	2.75632	0.000463839	0.00442114	Up	hypothetical protein Saspl_028702 [Salvia splendens]
EVM0002723	1.66176	0.0231289	0.101757	Up	cyclic nucleotide gated channel, other eukaryote [Salvia splendens]
EVM0002724	0.481451	0.000677514	0.00607592	Down	hypothetical protein Saspl_021212 [Salvia splendens]
EVM0002728	0	3.35463e-07	7.17024e-06	Down	hypothetical protein Saspl_027735 [Salvia splendens]
EVM0002736	Inf	1.78099e-09	5.64379e-08	Up	hypothetical protein Saspl_000007 [Salvia splendens]
EVM0002738	0.198274	8.49801e-14	4.67629e-12	Down	hypothetical protein MIMGU_mgv1a024130mg [Erythranthe guttata]
EVM0002747	9.08831	4.76857e-20	4.58466e-18	Up	uncharacterized protein LOC105175500 [Sesamum indicum]
EVM0002749	4.31327	0.000597288	0.00546417	Up	hypothetical protein Saspl_022386 [Salvia splendens]
EVM0002752	0.626306	0.033194	0.133457	Down	riboflavin kinase [Salvia splendens]
EVM0002754	3.46022	0.000469032	0.00446562	Up	hypothetical protein Saspl_040990 [Salvia splendens]
EVM0002758	60.6208	8.01532e-16	5.4025e-14	Up	laccase-15-like [Sesamum indicum]
EVM0002765	4.21001	0.000905717	0.00774509	Up	allene oxide cyclase [Salvia miltiorrhiza]
EVM0002768	0.145175	5.3942e-19	4.73909e-17	Down	hypothetical protein Saspl_027399 [Salvia splendens]
EVM0002769	0.3228	3.78103e-06	6.43938e-05	Down	auxin response factor ARF9 [Salvia miltiorrhiza]
EVM0002774	1.9931	0.0446492	0.165972	Up	NAC domain-containing protein 79 [Sesamum indicum]
EVM0002780	2.04798	0.0473125	0.172673	Up	superoxide dismutase, Cu-Zn family [Salvia splendens]
EVM0002789	6.70411	0.0117117	0.0608231	Up	hypothetical protein Saspl_028352 [Salvia splendens]
EVM0002793	0.605827	0.0229098	0.100951	Down	solute carrier family 25 (mitochondrial folate transporter), member 32 [Salvia splendens]
EVM0002795	1.63183	0.04296	0.161412	Up	hypothetical protein Saspl_001077 [Salvia splendens]
EVM0002799	Inf	0.00564295	0.034652	Up
EVM0002801	1.75686	0.0148586	0.0728154	Up	G-type lectin S-receptor-like serine/threonine-protein kinase At1g11330 [Sesamum indicum]
EVM0002802	0.383431	0.000885192	0.00759613	Down	hypothetical protein Saspl_007902 [Salvia splendens]
EVM0002809	0.354894	6.38391e-07	1.29306e-05	Down	2-alkenal reductase (NADP(+)-dependent) [Sesamum indicum]
EVM0002811	2.89825	0.00378556	0.0249673	Up	PREDICTED: 1-aminocyclopropane-1-carboxylate oxidase homolog 1-like [Erythranthe guttata]
EVM0002815	0.635879	0.0452001	0.167339	Down	hypothetical protein Saspl_000189 [Salvia splendens]
EVM0002817	0.280976	0.000493463	0.00466857	Down	hypothetical protein Saspl_008274 [Salvia splendens]
EVM0002827	0.464475	0.0417782	0.158208	Down	sarcosine oxidase / L-pipecolate oxidase [Salvia splendens]
EVM0002834	1.64937	0.0253147	0.109095	Up	hypothetical protein ES332_A02G173400v1 [Gossypium tomentosum]
EVM0002836	5.02591	2.00834e-06	3.6575e-05	Up	hypothetical protein Saspl_050784 [Salvia splendens]
EVM0002839	0.349248	0.0107663	0.0571826	Down	hypothetical protein Saspl_007656 [Salvia splendens]
EVM0002847	0.397409	3.73368e-06	6.36725e-05	Down	cytochrome P450 CYP97B34 [Salvia miltiorrhiza]
EVM0002848	0.142825	3.20133e-22	3.69066e-20	Down	hypothetical protein Saspl_006843 [Salvia splendens]
EVM0002860	0.204589	0.00285587	0.0198424	Down	Inner membrane protein translocase involved in respiratory chain assembly [Handroanthus impetiginosus]
EVM0002861	12.5549	2.65267e-05	0.000365126	Up	cytochrome P450 CYP714G13 [Salvia miltiorrhiza]
EVM0002869	0.580033	0.00623181	0.0374202	Down	pto-interacting protein 1 [Salvia splendens]
EVM0002877	0.350823	5.24909e-07	1.07852e-05	Down	hypothetical protein Saspl_046432 [Salvia splendens]
EVM0002883	0.318053	0.000161177	0.00176699	Down	hypothetical protein Saspl_045468 [Salvia splendens]
EVM0002886	71.5213	2.62372e-05	0.000361336	Up	prolyl endopeptidase [Sesamum indicum]
EVM0002891	3.76929	7.22746e-07	1.44879e-05	Up	membrane-associated progesterone receptor component [Salvia splendens]
EVM0002895	0.494704	0.00454844	0.0289135	Down	hypothetical protein Saspl_000327 [Salvia splendens]
EVM0002900	1.51932	0.0412182	0.156763	Up	hypothetical protein Saspl_031003 [Salvia splendens]
EVM0002908	2.15514	0.000241552	0.00251092	Up	myosin-2 [Sesamum indicum]
EVM0002909	0.0101064	4.27397e-12	1.93381e-10	Down	hypothetical protein Saspl_023780 [Salvia splendens]
EVM0002920	1.60781	0.0308244	0.126444	Up	hypothetical protein Saspl_018816 [Salvia splendens]
EVM0002922	0.597124	0.00628807	0.0376605	Down	glyceraldehyde-3-phosphate dehydrogenase (NADP+) (phosphorylating) [Salvia splendens]
EVM0002923	0	3.12613e-07	6.73267e-06	Down	uncharacterized oxidoreductase At1g06690, chloroplastic [Sesamum indicum]
EVM0002929	0.0978626	0.00623986	0.0374509	Down	auxin response factor ARF17 [Salvia miltiorrhiza]
EVM0002937	1.65017	0.0205196	0.0930414	Up	hypothetical protein Saspl_004954 [Salvia splendens]
EVM0002942	2.09274	0.00292907	0.0202351	Up	PREDICTED: 3-ketoacyl-CoA thiolase 2, peroxisomal [Erythranthe guttata]
EVM0002943	0.355618	8.43513e-07	1.66726e-05	Down	hypothetical protein Saspl_023283 [Salvia splendens]
EVM0002946	6.3479	0.00186808	0.0141948	Up	PREDICTED: uncharacterized protein LOC105966757 isoform X2 [Erythranthe guttata]
EVM0002957	1.98281	0.0358924	0.141449	Up	hypothetical protein Saspl_011743 [Salvia splendens]
EVM0002959	0.600588	0.0106169	0.0565305	Down	RNA-binding protein musashi/mRNA cleavage and polyadenylation factor I complex, subunit HRP1 [Handroanthus impetiginosus]
EVM0002961	1.90223	0.00245215	0.017584	Up	polyadenylate-binding protein 1 [Sesamum indicum]
EVM0002964	Inf	2.42295e-15	1.55106e-13	Up	probable transcription factor At5g61620 [Sesamum indicum]
EVM0002965	0.656476	0.0282864	0.118611	Down	NAD+ kinase [Salvia splendens]
EVM0002966	3.97134	0.0154053	0.0748466	Up	cytokinin dehydrogenase [Salvia splendens]
EVM0002970	156.625	1.5866e-05	0.000230858	Up	hypothetical protein Saspl_008558 [Salvia splendens]
EVM0002978	0.285365	9.89013e-05	0.00114745	Down	hypothetical protein Saspl_037945 [Salvia splendens]
EVM0002982	0.114343	5.98777e-13	2.97962e-11	Down	pentatricopeptide repeat protein [Salvia miltiorrhiza]
EVM0002985	0.319028	7.58794e-06	0.00011941	Down	pto-interacting protein 1 [Salvia splendens]
EVM0002987	0.425612	2.39063e-05	0.000332107	Down	Amino acid transporter protein [Handroanthus impetiginosus]
EVM0002991	0.595025	0.00709784	0.0412366	Down	translation initiation factor IF-2 [Salvia splendens]
EVM0002997	1.52739	0.0451283	0.167168	Up	hypothetical protein Saspl_029254 [Salvia splendens]
EVM0002998	0.561835	0.00283717	0.0197286	Down	hypothetical protein Saspl_026845 [Salvia splendens]
EVM0003002	2.15248	0.00633572	0.0378568	Up	hypothetical protein Saspl_033983 [Salvia splendens]
EVM0003003	8.93138	0.0448954	0.166523	Up	calcium-binding protein CML [Salvia splendens]
EVM0003008	1.6549	0.0152202	0.074131	Up	EREBP-like factor [Salvia splendens]
EVM0003013	4.12498	1.00694e-08	2.80381e-07	Up	ribonuclease Z [Salvia splendens]
EVM0003021	Inf	0.0127696	0.0650298	Up	DnaJ -like protein subfamily B member 13 [Salvia splendens]
EVM0003025	2.43629	0.000252161	0.00260631	Up	hypothetical protein Saspl_005271 [Salvia splendens]
EVM0003027	0.606424	0.0139221	0.0693872	Down	RING finger protein 170 [Salvia splendens]
EVM0003033	0.00233568	1.69979e-15	1.11905e-13	Down	hypothetical protein Saspl_034107 [Salvia splendens]
EVM0003036	2.94328	0.0118345	0.0613095	Up	hypothetical protein Saspl_010773 [Salvia splendens]
EVM0003040	0.455915	0.00276464	0.019367	Down	hypothetical protein Saspl_053935 [Salvia splendens]
EVM0003054	0.546486	0.0331844	0.13344	Down	hypothetical protein Saspl_024489 [Salvia splendens]
EVM0003055	0	4.85064e-07	1.00312e-05	Down	hypothetical protein Saspl_047803 [Salvia splendens]
EVM0003061	5.15358	1.08579e-10	4.0385e-09	Up	hypothetical protein Saspl_021070 [Salvia splendens]
EVM0003063	3.55982	0.010578	0.0563717	Up	hypothetical protein Saspl_022825 [Salvia splendens]
EVM0003069	0.422002	0.00684105	0.0401142	Down	PREDICTED: protein unc-50 homolog [Erythranthe guttata]
EVM0003070	1.87186	0.00470504	0.0297974	Up	hypothetical protein Saspl_040996 [Salvia splendens]
EVM0003073	0.531455	0.00201804	0.0151356	Down	uncharacterized protein Saspl_025502 [Salvia splendens]
EVM0003078	4.1487	3.31255e-08	8.53359e-07	Up	hypothetical protein Saspl_050541 [Salvia splendens]
EVM0003080	0	1.85575e-05	0.000264878	Down	hypothetical protein Saspl_018240 [Salvia splendens]
EVM0003081	16.8298	0.0455907	0.168269	Up	probable inactive receptor kinase At2g26730 [Camellia sinensis]
EVM0003090	0.622856	0.0169223	0.080475	Down	hypothetical protein Saspl_036153 [Salvia splendens]
EVM0003094	0.642008	0.047222	0.172424	Down	putative glucose-6-phosphate 1-epimerase [Sesamum indicum]
EVM0003099	0	0.00834041	0.0467026	Down	hypothetical protein Saspl_026558 [Salvia splendens]
EVM0003101	0.272627	0.0164971	0.0789172	Down	hypothetical protein Saspl_017819 [Salvia splendens]
EVM0003103	1.88385	0.0447186	0.166082	Up	MYB-related protein [Rehmannia glutinosa]
EVM0003111	0.381358	6.15551e-06	9.88308e-05	Down	hypothetical protein Saspl_004306 [Salvia splendens]
EVM0003120	0.514357	0.0211967	0.0952637	Down	Golgi SNAP receptor complex member 1-2 [Sesamum indicum]
EVM0003121	6.25048	0.000229689	0.00240231	Up	heparan-alpha-glucosaminide N-acetyltransferase [Salvia splendens]
EVM0003124	0	7.76165e-12	3.3746e-10	Down	hypothetical protein Saspl_011081 [Salvia splendens]
EVM0003128	0.0417447	7.74126e-05	0.000930338	Down	heat shock transcription factor, other eukaryote [Salvia splendens]
EVM0003130	2.25296	0.00057956	0.00533262	Up	uncharacterized protein LOC105161882 [Sesamum indicum]
EVM0003132	0.478029	0.00153822	0.0120848	Down	hypothetical protein Saspl_045089 [Salvia splendens]
EVM0003138	1.68157	0.0333045	0.133844	Up	elongator complex protein 2 [Salvia splendens]
EVM0003142	3.67715	0.00542239	0.0334751	Up	chlorophyllide a oxygenase [Salvia splendens]
EVM0003146	2.553	0.0294111	0.122301	Up	hypothetical protein Saspl_036764 [Salvia splendens]
EVM0003147	0.593474	0.0214909	0.0962633	Down	hypothetical protein Saspl_000665 [Salvia splendens]
EVM0003149	0	0.000991435	0.00836416	Down	Pectinesterase [Handroanthus impetiginosus]
EVM0003151	6.08662	1.09737e-05	0.000166918	Up	hypothetical protein Saspl_028234 [Salvia splendens]
EVM0003155	0.36955	5.80754e-07	1.18277e-05	Down	hypothetical protein Saspl_042070 [Salvia splendens]
EVM0003159	0.00183244	1.20634e-44	4.32888e-42	Down	hypothetical protein Saspl_036166 [Salvia splendens]
EVM0003161	7.25957	7.59977e-08	1.84407e-06	Up	ATP-dependent DNA helicase Q1 [Salvia splendens]
EVM0003162	0.457551	0.00710283	0.0412411	Down	hypothetical protein Saspl_010621 [Salvia splendens]
EVM0003169	Inf	0.0123757	0.0634847	Up	hypothetical protein Saspl_048227 [Salvia splendens]
EVM0003170	0.34949	4.8901e-07	1.01046e-05	Down	basic helix-loop-helix transcription factor [Salvia miltiorrhiza]
EVM0003172	2.36622	0.0114558	0.0598097	Up	hypothetical protein Saspl_019154 [Salvia splendens]
EVM0003179	Inf	0.00269904	0.0190277	Up	LOB domain-containing protein 22-like [Sesamum indicum]
EVM0003180	2.99226	0.00023113	0.0024154	Up	hypothetical protein Saspl_032932 [Salvia splendens]
EVM0003182	1.79043	0.00575213	0.0351614	Up	membrane-associated progesterone receptor component [Salvia splendens]
EVM0003190	1.62758	0.0391068	0.150622	Up	hypothetical protein Saspl_003212 [Salvia splendens]
EVM0003192	1.72282	0.010526	0.056152	Up	hypothetical protein Saspl_049352 [Salvia splendens]
EVM0003194	1.95848	0.002151	0.0159497	Up	large subunit ribosomal protein L6e [Salvia splendens]
EVM0003203	0.572853	0.0043586	0.0279578	Down	F-type H+-transporting ATPase subunit delta [Salvia splendens]
EVM0003209	0.464083	0.0349695	0.138994	Down	hypothetical protein Saspl_008983 [Salvia splendens]
EVM0003213	0.48344	0.00772382	0.0439254	Down	hypothetical protein Saspl_023555 [Salvia splendens]
EVM0003216	12.9613	0.0103253	0.0552899	Up	hypothetical protein Saspl_019539 [Salvia splendens]
EVM0003226	4.80985	2.92233e-05	0.000397094	Up	uncharacterized protein LOC105172565 isoform X1 [Sesamum indicum]
EVM0003229	0.0548118	0.0120507	0.0621388	Down	luminal-binding protein 5-like [Dorcoceras hygrometricum]
EVM0003234	0.42915	0.00395825	0.0258586	Down	hypothetical protein Saspl_025455 [Salvia splendens]
EVM0003237	0.454726	0.000419822	0.00407165	Down	transcription factor TCP15 [Sesamum indicum]
EVM0003247	1.74523	0.00953967	0.0518898	Up	serine/threonine-protein kinase/endoribonuclease IRE1 [Salvia splendens]
EVM0003251	0.566683	0.0062655	0.0375694	Down	aldehyde decarbonylase [Salvia splendens]
EVM0003253	0.109974	0.0438064	0.163602	Down	hypothetical protein Saspl_019750 [Salvia splendens]
EVM0003256	0.54176	0.0023259	0.016876	Down	hypothetical protein Saspl_046329 [Salvia splendens]
EVM0003261	0.393585	3.63142e-06	6.20533e-05	Down	hypothetical protein Saspl_023354 [Salvia splendens]
EVM0003266	0.451917	0.00032087	0.00321349	Down	chlorophyll a-b binding protein CP29.1, chloroplastic [Solanum lycopersicum]
EVM0003270	3.65952	0.0447153	0.166082	Up	hypothetical protein Saspl_035605 [Salvia splendens]
EVM0003272	1.84554	0.0145004	0.0715556	Up	hypothetical protein Saspl_006597 [Salvia splendens]
EVM0003285	2.56093	0.000162451	0.00177942	Up	hypothetical protein Saspl_028424 [Salvia splendens]
EVM0003288	0.0615209	5.40015e-17	4.02295e-15	Down	putative late blight resistance protein homolog R1B-16 [Sesamum indicum]
EVM0003289	0.205998	3.18612e-09	9.69844e-08	Down	hypothetical protein Saspl_005123 [Salvia splendens]
EVM0003290	1.69591	0.0200392	0.0913508	Up	hypothetical protein CDL12_04864 [Handroanthus impetiginosus]
EVM0003291	0.176015	0.0470992	0.17219	Down	synthase 1, partial [Ocimum tenuiflorum]
EVM0003292	0.01225	9.53491e-06	0.000147052	Down	E3 ubiquitin-protein ligase ATL6/9/15/31/42/55 [Salvia splendens]
EVM0003297	0.394659	0.00077505	0.00678815	Down	MAP/microtubule affinity-regulating kinase [Salvia splendens]
EVM0003302	4.66934	6.49284e-05	0.000800022	Up	hypothetical protein Saspl_006753 [Salvia splendens]
EVM0003305	Inf	0.000113314	0.00129754	Up	hypothetical protein Saspl_012857 [Salvia splendens]
EVM0003308	0.41456	0.00687546	0.0402362	Down	hypothetical protein Saspl_043820 [Salvia splendens]
EVM0003311	2.65457	1.2133e-05	0.000183112	Up	hypothetical protein Saspl_049390 [Salvia splendens]
EVM0003315	Inf	0.0278862	0.117358	Up	butyrate response factor 1 [Salvia splendens]
EVM0003318	1226.04	1.69592e-17	1.34606e-15	Up	hypothetical protein Saspl_045167 [Salvia splendens]
EVM0003330	0.260544	0.0377334	0.146685	Down	hypothetical protein Saspl_006629 [Salvia splendens]
EVM0003331	3.30438	2.15237e-06	3.89475e-05	Up	hypothetical protein Saspl_013951 [Salvia splendens]
EVM0003337	2.07876	0.00227307	0.0165751	Up	syntaxin 5 [Salvia splendens]
EVM0003339	0.108089	1.7437e-15	1.145e-13	Down	hypothetical protein Saspl_028637 [Salvia splendens]
EVM0003340	0.370503	0.000922494	0.00786063	Down	hypothetical protein CDL12_02572 [Handroanthus impetiginosus]
EVM0003345	2.01561	0.00281072	0.0196088	Up	vacuolar protein sorting-associated protein 32 homolog 2-like [Sesamum indicum]
EVM0003347	0.366499	1.12687e-07	2.67571e-06	Down	hypothetical protein Saspl_003272 [Salvia splendens]
EVM0003353	2.33397	0.0295141	0.12264	Up	hypothetical protein CDL12_06041 [Handroanthus impetiginosus]
EVM0003357	2.41303	0.0224249	0.0993809	Up	hypothetical protein Saspl_030554 [Salvia splendens]
EVM0003358	2.30444	0.00284304	0.019764	Up	hypothetical protein Saspl_007612 [Salvia splendens]
EVM0003365	0.520612	0.0386237	0.149235	Down	hypothetical protein Saspl_025500 [Salvia splendens]
EVM0003367	3.77953	0.0345153	0.137532	Up	PREDICTED: uncharacterized protein LOC104814457 [Tarenaya hassleriana]
EVM0003368	0.0116089	0.0199968	0.0912229	Down	Anaphase-promoting complex (APC), subunit 11 [Handroanthus impetiginosus]
EVM0003369	6.86727	6.68846e-13	3.3218e-11	Up	ubiquinol oxidase [Salvia splendens]
EVM0003370	0.38784	1.07087e-05	0.000163669	Down	Peptidase Do [Handroanthus impetiginosus]
EVM0003373	0	1.73611e-11	7.25125e-10	Down	hypothetical protein Saspl_044686 [Salvia splendens]
EVM0003376	404.085	1.1598e-45	4.47717e-43	Up	hypothetical protein Saspl_052437 [Salvia splendens]
EVM0003379	0.271558	0.0443916	0.165304	Down	hypothetical protein Saspl_009969 [Salvia splendens]
EVM0003380	0.613438	0.0135362	0.0678486	Down	hypothetical protein Saspl_033453 [Salvia splendens]
EVM0003382	0.512596	0.00396971	0.0259068	Down	hypothetical protein Saspl_041085 [Salvia splendens]
EVM0003383	2.71408	4.56283e-06	7.59319e-05	Up	calcium-dependent protein kinase [Salvia splendens]
EVM0003386	0.350657	0.00673704	0.0396433	Down	hypothetical protein Saspl_026780 [Salvia splendens]
EVM0003389	0.213638	4.97275e-05	0.000635066	Down	hypothetical protein Saspl_049113 [Salvia splendens]
EVM0003390	1.94988	0.00148068	0.0117194	Up	hypothetical protein Saspl_046449 [Salvia splendens]
EVM0003391	4.69228	1.39386e-10	5.15423e-09	Up
EVM0003395	Inf	5.72521e-05	0.000715034	Up
EVM0003397	0.590576	0.0113644	0.0594924	Down	serine/threonine-protein phosphatase 2A regulatory subunit B' [Salvia splendens]
EVM0003404	0.23394	0.0254258	0.109481	Down	PREDICTED: uncharacterized protein LOC105950195 [Erythranthe guttata]
EVM0003406	0.363835	0.00156641	0.0122684	Down	hypothetical protein Saspl_045395 [Salvia splendens]
EVM0003409	2.23211	0.000194891	0.00207672	Up	PREDICTED: uncharacterized protein LOC105973666 [Erythranthe guttata]
EVM0003414	0.511432	0.000855957	0.00737756	Down	hypothetical protein CDL12_05954 [Handroanthus impetiginosus]
EVM0003423	3.25061	0.00757125	0.0431999	Up	hypothetical protein Saspl_050204 [Salvia splendens]
EVM0003434	1.85101	0.00539916	0.0333721	Up	hypothetical protein Saspl_009154 [Salvia splendens]
EVM0003440	0.470392	0.000307005	0.00308921	Down	hypothetical protein Saspl_014586 [Salvia splendens]
EVM0003442	0.0138711	1.19083e-06	2.26757e-05	Down	26S proteasome regulatory subunit N6 [Salvia splendens]
EVM0003448	0.0255606	1.43277e-14	8.39176e-13	Down	hypothetical protein Saspl_009912 [Salvia splendens]
EVM0003449	0.464361	0.000447664	0.00430075	Down	hypothetical protein Saspl_018423 [Salvia splendens]
EVM0003450	0.603944	0.0218917	0.0976237	Down	hypothetical protein Saspl_015708 [Salvia splendens]
EVM0003455	56.2369	4.36644e-31	8.49223e-29	Up	hypothetical protein Saspl_027399 [Salvia splendens]
EVM0003456	0.489848	0.000252445	0.00260713	Down	vitellogenic carboxypeptidase-like protein [Salvia splendens]
EVM0003457	2.11865	0.00123418	0.010027	Up	hypothetical protein Saspl_000023 [Salvia splendens]
EVM0003458	14.6428	0.0186507	0.0864126	Up	pathogen-related protein STH-2 [Salvia miltiorrhiza]
EVM0003462	0.64978	0.0280048	0.11774	Down	6-phosphofructokinase 1 [Salvia splendens]
EVM0003468	0.341829	1.61994e-08	4.3814e-07	Down	glyceraldehyde-3-phosphate dehydrogenase (NADP+) (phosphorylating) [Salvia splendens]
EVM0003469	10.2949	1.0106e-06	1.96551e-05	Up	hypothetical protein Saspl_038257 [Salvia splendens]
EVM0003472	0.282963	0.00914599	0.0501769	Down	hypothetical protein Saspl_005336 [Salvia splendens]
EVM0003474	2.17783	0.012193	0.0627454	Up	hypothetical protein Saspl_038620 [Salvia splendens]
EVM0003482	2.80792	0.0486907	0.176289	Up	hypothetical protein Saspl_016597 [Salvia splendens]
EVM0003483	131.926	2.54685e-15	1.62628e-13	Up	hypothetical protein Saspl_014222 [Salvia splendens]
EVM0003484	0.349537	0.00469969	0.0297709	Down	hypothetical protein Saspl_034403 [Salvia splendens]
EVM0003489	0.48807	0.00496096	0.0311549	Down	hypothetical protein Saspl_002265 [Salvia splendens]
EVM0003491	6.67573	0.00057619	0.00530929	Up	ERF1 [Salvia miltiorrhiza]
EVM0003497	18.1303	0.000295858	0.00299597	Up	hypothetical protein MIMGU_mgv1a026366mg [Erythranthe guttata]
EVM0003498	0.408935	3.64407e-05	0.000484407	Down	hypothetical protein Saspl_024418 [Salvia splendens]
EVM0003499	0.0734699	0.0448194	0.166327	Down	nucleoporin GLE1 [Salvia splendens]
EVM0003500	4.15519	0.0113155	0.0592715	Up	pentatricopeptide repeat protein [Salvia miltiorrhiza]
EVM0003504	0.499978	0.00111526	0.00921348	Down
EVM0003505	11.451	0.0113118	0.0592715	Up	hypothetical protein Saspl_018167 [Salvia splendens]
EVM0003506	0	8.92676e-41	2.77361e-38	Down	protein ALP1-like [Sesamum indicum]
EVM0003507	0.629259	0.020791	0.0939873	Down	hypothetical protein Saspl_005538 [Salvia splendens]
EVM0003511	2.06719	0.000674578	0.00605812	Up	hypothetical protein Saspl_051973 [Salvia splendens]
EVM0003518	0.552835	0.0114133	0.0596369	Down	hypothetical protein Saspl_004198 [Salvia splendens]
EVM0003527	15.3543	8.28818e-10	2.77121e-08	Up	UDP-glucosyl transferase 73C [Salvia splendens]
EVM0003528	9.21885	0.000270419	0.00277588	Up	hypothetical protein Saspl_010150 [Salvia splendens]
EVM0003531	0.457038	0.0312618	0.127514	Down	hypothetical protein Saspl_050180 [Salvia splendens]
EVM0003540	3.58716	0.000217687	0.00228899	Up	hypothetical protein Saspl_010263 [Salvia splendens]
EVM0003560	5.22035	0.000248228	0.00256879	Up	hypothetical protein Saspl_038091 [Salvia splendens]
EVM0003568	1.91954	0.0216812	0.0968934	Up	syntaxin 1B/2/3 [Salvia splendens]
EVM0003581	4.683	0.0210421	0.0948198	Up	putative membrane protein, predicted efflux pump [Handroanthus impetiginosus]
EVM0003583	0.602442	0.00816196	0.0459532	Down	hypothetical protein Saspl_011056 [Salvia splendens]
EVM0003605	2.7167	0.0165375	0.0790216	Up	hypothetical protein Saspl_007599 [Salvia splendens]
EVM0003609	0.484483	0.000287382	0.00292059	Down	hypothetical protein Saspl_026743 [Salvia splendens]
EVM0003628	6.7575	2.79732e-13	1.44858e-11	Up	putative late blight resistance protein homolog R1B-16 isoform X1 [Sesamum indicum]
EVM0003631	0.411924	1.55211e-05	0.000226487	Down	hypothetical protein Saspl_006409 [Salvia splendens]
EVM0003634	30.9161	0.00225748	0.0164945	Up	hypothetical protein Saspl_015363 [Salvia splendens]
EVM0003636	1.82446	0.0490012	0.17706	Up	PREDICTED: diacylglycerol kinase 5 [Erythranthe guttata]
EVM0003642	0.425178	0.000173494	0.00188017	Down	hypothetical protein Saspl_020036 [Salvia splendens]
EVM0003646	10.9705	5.97174e-05	0.0007411	Up	hypothetical protein Saspl_049169 [Salvia splendens]
EVM0003649	2.1133	0.00078256	0.00683747	Up	Acyl Carrier Protein [Salvia miltiorrhiza]
EVM0003657	0.240058	5.24155e-11	2.05453e-09	Down	Dynein light chain type 1 [Handroanthus impetiginosus]
EVM0003661	2.26282	0.00264345	0.0187291	Up	hypothetical protein Saspl_015250 [Salvia splendens]
EVM0003663	0.500977	0.000362811	0.0035884	Down	cytochrome P450 CYP90C19 [Salvia miltiorrhiza]
EVM0003680	0.433568	0.0019655	0.0148026	Down	hypothetical protein Saspl_000003 [Salvia splendens]
EVM0003684	0.585349	0.00485183	0.0305675	Down	plastid 4-hydroxy-3-methylbut-2-enyl diphosphate synthase [Salvia miltiorrhiza]
EVM0003685	58.4169	0.00506541	0.0317014	Up	L-ascorbate oxidase [Sesamum indicum]
EVM0003689	116.285	6.92105e-19	5.99777e-17	Up
EVM0003700	0.454427	0.000391003	0.00382564	Down	hypothetical protein M569_00904, partial [Genlisea aurea]
EVM0003702	8.34529	4.59366e-09	1.3609e-07	Up	hypothetical protein Saspl_041252 [Salvia splendens]
EVM0003708	2.14049	0.006176	0.0371639	Up	diphthine synthase [Salvia splendens]
EVM0003709	0.600116	0.0387897	0.149717	Down	hypothetical protein Saspl_011874 [Salvia splendens]
EVM0003717	Inf	0.0302834	0.12499	Up	pyrophosphate-energized vacuolar membrane proton pump-like [Panicum miliaceum]
EVM0003719	0.455591	5.17832e-05	0.000656711	Down	hypothetical protein Saspl_009299 [Salvia splendens]
EVM0003720	2.19227	0.0231112	0.101697	Up	E3 ubiquitin-protein ligase RNF144 [Salvia splendens]
EVM0003721	2.37451	0.0191474	0.0883122	Up	hypothetical protein CDL12_09838 [Handroanthus impetiginosus]
EVM0003726	0.625578	0.0165329	0.0790143	Down	hypothetical protein Saspl_048997 [Salvia splendens]
EVM0003729	8.09113	2.61204e-09	8.03737e-08	Up	hypothetical protein Saspl_037502 [Salvia splendens]
EVM0003731	0.455657	0.0467988	0.171313	Down	hypothetical protein Saspl_031015 [Salvia splendens]
EVM0003739	1.89578	0.0031163	0.0212165	Up	ATP-dependent RNA helicase DDX47/RRP3 [Salvia splendens]
EVM0003741	0.658173	0.0398497	0.152721	Down	hypothetical protein Saspl_029194 [Salvia splendens]
EVM0003742	0.398106	0.000424128	0.00410404	Down
EVM0003743	0.515794	0.00352703	0.0235117	Down	hypothetical protein Saspl_035900 [Salvia splendens]
EVM0003748	0	0.00450703	0.0287219	Down	hypothetical protein Saspl_029269 [Salvia splendens]
EVM0003751	1.69684	0.0109553	0.0579809	Up	hypothetical protein Saspl_012225 [Salvia splendens]
EVM0003753	34.3541	9.35108e-07	1.83267e-05	Up	hypothetical protein Saspl_030560 [Salvia splendens]
EVM0003757	0.56548	0.00603114	0.0365425	Down	protein phosphatase 2C [Salvia splendens]
EVM0003758	0.591532	0.0210738	0.0949124	Down	hypothetical protein Saspl_014441 [Salvia splendens]
EVM0003759	10.034	1.293e-05	0.000192106	Up	hypothetical protein Saspl_002514 [Salvia splendens]
EVM0003763	0.378001	0.00202075	0.0151515	Down	hypothetical protein Saspl_014363 [Salvia splendens]
EVM0003766	0.354023	0.016233	0.0780349	Down	transcription initiation factor TFIIH subunit 1 [Salvia splendens]
EVM0003772	0.312792	1.7104e-07	3.88737e-06	Down	hypothetical protein Saspl_013971 [Salvia splendens]
EVM0003774	0.0516974	2.32413e-10	8.4471e-09	Down	hypothetical protein Saspl_044059 [Salvia splendens]
EVM0003777	3.25197	0.00181138	0.013859	Up	hypothetical protein Saspl_006171 [Salvia splendens]
EVM0003782	0	1.3588e-08	3.72446e-07	Down	cyclic nucleotide gated channel, other eukaryote [Salvia splendens]
EVM0003785	2.69699	0.00884139	0.0488954	Up	hypothetical protein Saspl_028680 [Salvia splendens]
EVM0003787	1.9671	0.00183318	0.0139754	Up	hypothetical protein Saspl_006182 [Salvia splendens]
EVM0003792	0.3476	1.07895e-07	2.5667e-06	Down	hypothetical protein Saspl_022247 [Salvia splendens]
EVM0003798	0.43811	1.26543e-05	0.000189122	Down	hypothetical protein Saspl_031867 [Salvia splendens]
EVM0003808	225.836	2.84965e-27	4.62442e-25	Up	putative late blight resistance protein homolog R1B-16 isoform X1 [Sesamum indicum]
EVM0003809	0.000353538	1.34358e-80	2.44513e-77	Down	uncharacterized protein LOC115728699 [Rhodamnia argentea]
EVM0003810	0.519105	0.00534862	0.0331321	Down	PREDICTED: leucine-rich repeat extensin-like protein 6 [Erythranthe guttata]
EVM0003812	0.375187	6.99006e-06	0.000110961	Down	hypothetical protein Saspl_019639 [Salvia splendens]
EVM0003817	0.41684	0.00128446	0.0103562	Down	hypothetical protein Saspl_023992 [Salvia splendens]
EVM0003821	Inf	0.0195388	0.0897115	Up	hypothetical protein Saspl_013642 [Salvia splendens]
EVM0003827	0	1.18274e-65	1.00446e-62	Down	hypothetical protein Saspl_023861 [Salvia splendens]
EVM0003844	0.613733	0.0125102	0.0639645	Down	PREDICTED: LON peptidase N-terminal domain and RING finger protein 1-like [Erythranthe guttata]
EVM0003845	2.6415	1.79866e-05	0.00025774	Up	Mitochondrial carrier protein MRS3/4 [Handroanthus impetiginosus]
EVM0003851	0.361316	1.20644e-06	2.29215e-05	Down	hypothetical protein Saspl_021064 [Salvia splendens]
EVM0003855	0.4898	0.02023	0.092072	Down	DNA methyltransferase 1 [Salvia miltiorrhiza]
EVM0003870	0.0718789	6.62211e-07	1.33903e-05	Down	hypothetical protein Saspl_021515 [Salvia splendens]
EVM0003874	0	0.000181257	0.00195184	Down	hypothetical protein Saspl_031321 [Salvia splendens]
EVM0003885	0.336765	0.0394994	0.151653	Down	chaperonin CPN60, mitochondrial [Sesamum indicum]
EVM0003900	0.221316	3.34746e-13	1.70915e-11	Down	hypothetical protein Saspl_017644 [Salvia splendens]
EVM0003903	0.560894	0.00855582	0.0476946	Down	somatic embryogenesis receptor kinase 4 [Salvia splendens]
EVM0003905	1.9432	0.0102877	0.055123	Up	hypothetical protein MIMGU_mgv1a008654mg [Erythranthe guttata]
EVM0003909	1.77058	0.00698243	0.0406997	Up	calmodulin [Salvia splendens]
EVM0003911	0.589111	0.00891477	0.0492264	Down	cyclin-dependent kinase [Salvia splendens]
EVM0003914	0.251077	3.07819e-05	0.000416274	Down	probable membrane-associated kinase regulator 1 [Sesamum indicum]
EVM0003917	0.664291	0.0390053	0.150322	Down	hypothetical protein Saspl_019744 [Salvia splendens]
EVM0003921	0.411874	8.37882e-06	0.000130726	Down	polygalacturonase At1g48100 [Sesamum indicum]
EVM0003924	0.320649	0.0205154	0.0930386	Down	c-Jun N-terminal kinase [Salvia splendens]
EVM0003927	8.73272	2.5293e-07	5.56971e-06	Up	hypothetical protein Saspl_035292 [Salvia splendens]
EVM0003939	1.92672	0.00588788	0.0358279	Up	PHD finger protein ALFIN-LIKE 4 [Sesamum indicum]
EVM0003940	0.491265	0.00620369	0.0372911	Down	cytochrome P450 CYP728D17 [Salvia miltiorrhiza]
EVM0003941	1.6045	0.031703	0.12864	Up	indole-3-glycerol phosphate synthase, chloroplastic isoform X1 [Sesamum indicum]
EVM0003943	1.69602	0.0233089	0.102232	Up	pentatricopeptide repeat protein [Salvia miltiorrhiza]
EVM0003944	2.55419	0.0119483	0.0617733	Up	triosephosphate isomerase, chloroplastic [Sesamum indicum]
EVM0003947	0.565115	0.0112694	0.0591527	Down	hypothetical protein Saspl_003023 [Salvia splendens]
EVM0003956	2.77076	0.0235318	0.103032	Up	hypothetical protein Saspl_017761 [Salvia splendens]
EVM0003959	2.78814	0.00503626	0.03155	Up	hypothetical protein Saspl_053226 [Salvia splendens]
EVM0003965	3.74059	0.00615781	0.0371159	Up	hypothetical protein Saspl_036817 [Salvia splendens]
EVM0003967	0.406572	0.0141488	0.0702048	Down	heavy metal-associated isoprenylated plant protein 45 isoform X1 [Carica papaya]
EVM0003968	0.633203	0.0311618	0.127275	Down	UPF0176 protein [Salvia splendens]
EVM0003976	3.95278	7.2035e-10	2.4341e-08	Up	hypothetical protein Saspl_013952 [Salvia splendens]
EVM0003977	2.33007	0.000593785	0.00543993	Up	nicotinamide/nicotinic acid mononucleotide adenylyltransferase-like [Sesamum indicum]
EVM0003979	1.63977	0.0304702	0.1254	Up	large subunit ribosomal protein L7/L12 [Salvia splendens]
EVM0003988	0.102658	0.000137957	0.00153622	Down	rosmarinic acid synthase 6 [Salvia miltiorrhiza]
EVM0003990	1.63726	0.0241106	0.105097	Up	ribosomal RNA-processing protein 7 [Salvia splendens]
EVM0003991	0.408763	0.000853553	0.00735933	Down	hypothetical protein Saspl_009590 [Salvia splendens]
EVM0003999	2.80005	0.00218733	0.0161159	Up	Histone-lysine N-methyltransferase [Handroanthus impetiginosus]
EVM0004005	0.438219	0.0111713	0.0588032	Down	solute carrier family 25 (mitochondrial carnitine/acylcarnitine transporter), member 20/29 [Salvia splendens]
EVM0004006	0.523687	0.00102824	0.00861194	Down	photosystem II oxygen-evolving enhancer protein 2 [Salvia splendens]
EVM0004010	0.403588	6.50135e-06	0.00010385	Down	hypothetical protein Saspl_001520 [Salvia splendens]
EVM0004013	2.77245	5.02484e-06	8.23829e-05	Up	transmembrane protein 256 homolog isoform X1 [Sesamum indicum]
EVM0004014	32.3848	0.000351906	0.00348731	Up	hypothetical protein Saspl_051524 [Salvia splendens]
EVM0004016	0.442546	0.000749704	0.00659791	Down	LOW QUALITY PROTEIN: uncharacterized protein LOC105175389 [Sesamum indicum]
EVM0004033	2.08351	0.00884615	0.0489045	Up	hypothetical protein Saspl_011972 [Salvia splendens]
EVM0004034	3.59931	9.0852e-07	1.78606e-05	Up	pleiotropic drug resistance protein 3-like isoform X1 [Sesamum indicum]
EVM0004035	2.70129	0.0298058	0.123508	Up	hypothetical protein Saspl_032841 [Salvia splendens]
EVM0004038	1.67788	0.0112681	0.0591527	Up	hypothetical protein Saspl_044047 [Salvia splendens]
EVM0004040	0.401026	2.1985e-06	3.96696e-05	Down	ATP-binding cassette, subfamily B (MDR/TAP), member 1 [Salvia splendens]
EVM0004041	1.84126	0.00351866	0.0234736	Up	hypothetical protein Saspl_014850 [Salvia splendens]
EVM0004045	4.04135	0.0351126	0.13932	Up	SAUR family protein [Salvia splendens]
EVM0004046	0.577053	0.00668634	0.0394248	Down	hypothetical protein Saspl_019372 [Salvia splendens]
EVM0004048	0.464575	0.0248829	0.107744	Down	hypothetical protein Saspl_000590 [Salvia splendens]
EVM0004049	157.857	7.87387e-30	1.39313e-27	Up	hypothetical protein Saspl_053679 [Salvia splendens]
EVM0004051	8.15995	0.0272694	0.115644	Up	hypothetical protein Saspl_035605 [Salvia splendens]
EVM0004056	0.508766	0.000300711	0.00303492	Down	hypothetical protein Saspl_005660 [Salvia splendens]
EVM0004063	2.42723	4.94445e-05	0.000632403	Up	protein MAK11 [Salvia splendens]
EVM0004064	4.25034	0.0222647	0.0988605	Up	hypothetical protein Saspl_005418 [Salvia splendens]
EVM0004077	0.308798	5.84211e-05	0.000726783	Down	hypothetical protein Saspl_040261 [Salvia splendens]
EVM0004078	0.493434	0.000268114	0.00275444	Down	auxin response factor ARF3 [Salvia miltiorrhiza]
EVM0004080	2.11597	0.00173645	0.0133877	Up	uncharacterized protein Saspl_004234 [Salvia splendens]
EVM0004083	3.4445	6.63253e-08	1.62328e-06	Up	transmembrane 9 superfamily member 3 [Salvia splendens]
EVM0004087	0.0113034	1.12818e-24	1.5371e-22	Down	pectinesterase [Sesamum indicum]
EVM0004090	0.147833	3.23635e-10	1.15972e-08	Down	ATP-dependent RNA helicase UAP56/SUB2 [Salvia splendens]
EVM0004093	1.89347	0.00285844	0.0198548	Up	protein EARLY RESPONSIVE TO DEHYDRATION 15-like [Sesamum indicum]
EVM0004096	0.393883	3.80741e-05	0.0005034	Down	hypothetical protein Saspl_024915 [Salvia splendens]
EVM0004108	1.86929	0.0133464	0.0671883	Up	beta-D-xylosidase 4 [Salvia splendens]
EVM0004110	0.475827	0.0128851	0.0653436	Down	hypothetical protein Saspl_039802 [Salvia splendens]
EVM0004120	3.08377	1.84857e-06	3.38347e-05	Up	hypothetical protein Saspl_004002 [Salvia splendens]
EVM0004126	0	6.9282e-12	3.03293e-10	Down	secretory phospholipase A2 [Salvia splendens]
EVM0004134	0.452604	0.00181651	0.0138899	Down	ethylene-insensitive protein 3 [Salvia splendens]
EVM0004135	3.07288	0.00236857	0.0171002	Up	hypothetical protein Saspl_037324 [Salvia splendens]
EVM0004137	0.241326	2.42356e-10	8.79593e-09	Down	hypothetical protein Saspl_001430 [Salvia splendens]
EVM0004143	2.74614	0.000191514	0.00204673	Up	zeatin O-xylosyltransferase [Salvia splendens]
EVM0004144	1.70366	0.0110552	0.0583557	Up	2-oxoisovalerate dehydrogenase E1 component beta subunit [Salvia splendens]
EVM0004145	2.9608	0.000872547	0.00749842	Up	hypothetical protein Saspl_043629 [Salvia splendens]
EVM0004149	0.468699	0.000166381	0.00181838	Down	cyclin D1/2/4, plant [Salvia splendens]
EVM0004153	0.607803	0.0158829	0.0767138	Down	WRKY protein [Salvia miltiorrhiza]
EVM0004154	0.00778806	1.68523e-06	3.11132e-05	Down	glutathione S-transferase [Salvia splendens]
EVM0004155	0.320118	0.00732548	0.0421592	Down	small subunit ribosomal protein S13e [Salvia splendens]
EVM0004158	0.17115	0.0160284	0.0772408	Down	hypothetical protein Saspl_014869 [Salvia splendens]
EVM0004167	0.197019	4.06998e-15	2.54154e-13	Down	hypothetical protein Saspl_007968 [Salvia splendens]
EVM0004168	1.74044	0.0324116	0.130972	Up	Molecular chaperones mortalin/PBP74/GRP75, HSP70 superfamily [Handroanthus impetiginosus]
EVM0004169	0.321815	0.0308145	0.126424	Down	hypothetical protein VITISV_017741 [Vitis vinifera]
EVM0004171	4.05409	9.45541e-06	0.000145915	Up
EVM0004177	0.318107	0.00018516	0.00198799	Down	hypothetical protein Saspl_006421 [Salvia splendens]
EVM0004179	0.661102	0.0320861	0.129966	Down	hypothetical protein Saspl_031340 [Salvia splendens]
EVM0004185	0.0453876	1.32803e-06	2.49157e-05	Down	pentatricopeptide repeat protein [Salvia miltiorrhiza]
EVM0004187	1.74055	0.0127512	0.0649492	Up	hypothetical protein Saspl_020359 [Salvia splendens]
EVM0004191	Inf	5.06987e-05	0.000645851	Up
EVM0004193	3.32469	0.0359597	0.141632	Up	hypothetical protein Saspl_011189 [Salvia splendens]
EVM0004202	2.57028	0.000504463	0.00475146	Up	pentatricopeptide repeat protein [Salvia miltiorrhiza]
EVM0004208	0.368383	0.0450778	0.167053	Down	hypothetical protein Saspl_006960 [Salvia splendens]
EVM0004213	1.58505	0.0282145	0.118446	Up	hypothetical protein Saspl_034829 [Salvia splendens]
EVM0004216	0.132126	0.0474542	0.173041	Down	hypothetical protein Saspl_022209 [Salvia splendens]
EVM0004221	3.82271	7.0725e-06	0.00011206	Up	hypothetical protein Saspl_003077 [Salvia splendens]
EVM0004231	3.2105	3.6512e-05	0.000484759	Up	hypothetical protein Saspl_024834 [Salvia splendens]
EVM0004235	83.2806	1.89928e-06	3.46632e-05	Up	hypothetical protein Saspl_036942 [Salvia splendens]
EVM0004237	0.421316	9.52803e-05	0.00111356	Down	hypothetical protein Saspl_009464 [Salvia splendens]
EVM0004245	Inf	7.97031e-14	4.41451e-12	Up
EVM0004247	0.538999	0.00223271	0.0163541	Down	hypothetical protein Saspl_029135 [Salvia splendens]
EVM0004255	2.78958	2.5859e-06	4.55942e-05	Up	nucleolar complex protein 3 [Salvia splendens]
EVM0004256	0.382808	0.0260279	0.11152	Down	hypothetical protein Saspl_039303 [Salvia splendens]
EVM0004259	1.61656	0.024538	0.10654	Up	hypothetical protein Saspl_022584 [Salvia splendens]
EVM0004262	3.3381	0.00310609	0.0211652	Up	hypothetical protein Saspl_026404 [Salvia splendens]
EVM0004265	0.337714	2.33572e-07	5.17923e-06	Down	hypothetical protein Saspl_039253 [Salvia splendens]
EVM0004276	2.54384	1.60746e-05	0.000233361	Up	pathogen-inducible salicylic acid glucosyltransferase [Salvia splendens]
EVM0004281	3.18776	7.43041e-07	1.48596e-05	Up	hypothetical protein Saspl_019224 [Salvia splendens]
EVM0004282	1.98032	0.00393398	0.0257375	Up	auxin-responsive protein IAA [Salvia splendens]
EVM0004284	0.17605	3.33826e-07	7.14125e-06	Down	cytochrome P450 CYP82U4 [Salvia miltiorrhiza]
EVM0004289	2.40887	0.000241678	0.0025112	Up	NADH:ubiquinone reductase (non-electrogenic) [Salvia splendens]
EVM0004290	2.60188	6.48272e-05	0.000799451	Up	solute carrier family 25 (mitochondrial phosphate transporter), member 23/24/25/41 [Salvia splendens]
EVM0004293	3.64518	3.37723e-07	7.21249e-06	Up	uncharacterized protein LOC105170101 [Sesamum indicum]
EVM0004302	0.549798	0.0103944	0.0555778	Down	putative RNA-binding protein (RRM superfamily) [Handroanthus impetiginosus]
EVM0004312	0.471978	0.000276906	0.0028322	Down	hypothetical protein FH972_004591 [Carpinus fangiana]
EVM0004314	0.597651	0.0205099	0.0930305	Down	hypothetical protein Saspl_015603 [Salvia splendens]
EVM0004315	0.208513	3.90558e-14	2.23109e-12	Down	Peroxidase [Handroanthus impetiginosus]
EVM0004319	0.397375	1.2754e-05	0.000190139	Down	hypothetical protein Saspl_049122 [Salvia splendens]
EVM0004326	0.648591	0.0462672	0.170076	Down	hypothetical protein Saspl_000117 [Salvia splendens]
EVM0004327	13.5493	9.82102e-05	0.00113995	Up	hypothetical protein Saspl_048473 [Salvia splendens]
EVM0004334	2.73027	0.000835853	0.00722384	Up	solute carrier family 35, member F5 [Salvia splendens]
EVM0004337	0.519571	0.000600049	0.00548745	Down	MYB-related transcription factor LHY [Salvia splendens]
EVM0004340	1.83016	0.00491934	0.0309316	Up	uncharacterized protein LOC105173891 [Sesamum indicum]
EVM0004345	0.457007	7.85949e-05	0.000943213	Down	hypothetical protein Saspl_015807 [Salvia splendens]
EVM0004351	0.0125113	3.79085e-05	0.000501471	Down	hypothetical protein Saspl_032048 [Salvia splendens]
EVM0004352	0.452786	2.50426e-05	0.000346571	Down	photosystem II PsbW protein [Salvia splendens]
EVM0004356	41.904	0.00102686	0.00860887	Up	hypothetical protein CDL12_14370 [Handroanthus impetiginosus]
EVM0004366	3.7954	0.00452002	0.0287759	Up	cyclic nucleotide gated channel, other eukaryote [Salvia splendens]
EVM0004367	19.9553	1.07551e-07	2.56093e-06	Up	pentatricopeptide repeat protein [Salvia miltiorrhiza]
EVM0004372	12.4999	0.00304741	0.0208434	Up	elongation factor Tu, mitochondrial [Sesamum indicum]
EVM0004373	1.66269	0.0187627	0.0868209	Up	diaminopimelate epimerase [Salvia splendens]
EVM0004376	1.72568	0.0225311	0.0997649	Up	TraB family protein [Striga asiatica]
EVM0004382	0.445717	0.0274737	0.116231	Down	cytochrome P450 81D1-like [Sesamum indicum]
EVM0004392	0.649672	0.0307249	0.126158	Down	E3 ubiquitin-protein ligase BOI [Salvia splendens]
EVM0004393	0.557701	0.00402761	0.0262377	Down	hypothetical protein Saspl_031192 [Salvia splendens]
EVM0004399	1.57648	0.0245197	0.106497	Up	26S proteasome regulatory subunit N9 [Salvia splendens]
EVM0004402	0.0357642	7.0036e-15	4.25866e-13	Down	hypothetical protein Saspl_047814 [Salvia splendens]
EVM0004404	0.14147	0.0020889	0.015589	Down	hypothetical protein Saspl_046243 [Salvia splendens]
EVM0004405	0.285916	0.0440133	0.164183	Down	pentatricopeptide repeat protein [Salvia miltiorrhiza]
EVM0004406	1.8549	0.0444194	0.165335	Up	hypothetical protein Saspl_007265 [Salvia splendens]
EVM0004409	0.501411	0.0137752	0.0688704	Down	annexin A3 isoform X2 [Sesamum indicum]
EVM0004410	2.34286	0.0281599	0.118278	Up	hypothetical protein Saspl_014368 [Salvia splendens]
EVM0004415	1.96284	0.00138709	0.0110611	Up	KUP system potassium uptake protein [Salvia splendens]
EVM0004416	Inf	0.00280687	0.0195946	Up	PREDICTED: LIM domain-containing protein PLIM2b [Erythranthe guttata]
EVM0004417	0.489891	0.0202222	0.0920531	Down	hypothetical protein Saspl_008763 [Salvia splendens]
EVM0004421	6.70971	1.46659e-05	0.00021524	Up	hypothetical protein Saspl_022880 [Salvia splendens]
EVM0004426	5.95567	0.00186583	0.0141818	Up	peptide chain release factor 1 [Salvia splendens]
EVM0004427	1.82955	0.00600836	0.0364535	Up	hypothetical protein Saspl_018118 [Salvia splendens]
EVM0004428	0.650891	0.0437384	0.16351	Down	hypothetical protein Saspl_030684 [Salvia splendens]
EVM0004434	0.226876	2.82292e-06	4.93633e-05	Down	hypothetical protein Saspl_019763 [Salvia splendens]
EVM0004435	0.264764	0.0337619	0.135122	Down	uncharacterized protein LOC105163344 [Sesamum indicum]
EVM0004438	4.5164	1.17765e-07	2.78074e-06	Up	hypothetical protein Saspl_035969 [Salvia splendens]
EVM0004440	1.71006	0.0221132	0.0982901	Up	hypothetical protein Saspl_039110 [Salvia splendens]
EVM0004441	0.546771	0.0123004	0.0632001	Down	MYB-related transcription factor [Salvia miltiorrhiza]
EVM0004442	0.497109	0.040733	0.155405	Down	hypothetical protein Saspl_036064 [Salvia splendens]
EVM0004444	0.387294	0.0061405	0.0370291	Down	hypothetical protein Saspl_029545 [Salvia splendens]
EVM0004448	0.552683	0.012022	0.0620283	Down	hypothetical protein Saspl_049177 [Salvia splendens]
EVM0004450	3.46964	2.14641e-06	3.88949e-05	Up	U3 small nucleolar RNA-associated protein 14 [Salvia splendens]
EVM0004452	0.627786	0.0191853	0.0884649	Down	hypothetical protein Saspl_042181 [Salvia splendens]
EVM0004454	0.567215	0.00301355	0.0206729	Down	hypothetical protein Saspl_020534 [Salvia splendens]
EVM0004455	0.166134	0.000498923	0.00470798	Down	cytokinin-N-glucosyltransferase [Salvia splendens]
EVM0004461	37.59	1.58017e-11	6.64351e-10	Up	hypothetical protein Saspl_000456 [Salvia splendens]
EVM0004466	3.1721	0.000995094	0.00838948	Up	synaptosomal-associated protein 29 [Salvia splendens]
EVM0004479	Inf	9.22266e-06	0.000142668	Up	hypothetical protein Saspl_039416 [Salvia splendens]
EVM0004481	7.6573	0.00751704	0.0429801	Up	hypothetical protein Saspl_044024 [Salvia splendens]
EVM0004489	2.25687	0.00245659	0.0176109	Up	serine/threonine-protein kinase PBS1 [Salvia splendens]
EVM0004492	4.4219	0.0204502	0.0928092	Up	uroporphyrin-III C-methyltransferase / precorrin-2 dehydrogenase / sirohydrochlorin ferrochelatase [Salvia splendens]
EVM0004494	0.38422	0.000287282	0.00292059	Down	hypothetical protein Saspl_013987 [Salvia splendens]
EVM0004512	12.5501	8.5073e-07	1.68022e-05	Up	momilactone-A synthase [Salvia splendens]
EVM0004522	Inf	0.000205125	0.00216854	Up	hypothetical protein Saspl_022461 [Salvia splendens]
EVM0004526	2.05805	0.00829279	0.0465181	Up	hypothetical protein Saspl_044105 [Salvia splendens]
EVM0004530	4.12422	1.45321e-07	3.35979e-06	Up
EVM0004531	5.18125	8.48519e-05	0.00100505	Up	hypothetical protein Saspl_030675 [Salvia splendens]
EVM0004536	16.134	3.29085e-13	1.68829e-11	Up
EVM0004539	5.89209	2.31722e-08	6.13703e-07	Up	universal stress protein 14 [Salvia miltiorrhiza]
EVM0004540	97.5481	1.94807e-35	4.6386e-33	Up	DnaJ -like protein subfamily C member 7 [Salvia splendens]
EVM0004543	0.645065	0.0405266	0.154734	Down	hypothetical protein Saspl_010281 [Salvia splendens]
EVM0004544	0.628357	0.0254393	0.109521	Down	hypothetical protein Saspl_026345 [Salvia splendens]
EVM0004550	0.502004	0.00577756	0.0352973	Down	hypothetical protein Saspl_013499 [Salvia splendens]
EVM0004551	0	0.0104036	0.0556037	Down	hypothetical protein Saspl_030513 [Salvia splendens]
EVM0004559	Inf	7.00806e-05	0.000851055	Up
EVM0004560	0.367926	4.33027e-06	7.25362e-05	Down	hypothetical protein Saspl_025014 [Salvia splendens]
EVM0004564	0.413297	0.00287034	0.0199212	Down	hypothetical protein Saspl_028356 [Salvia splendens]
EVM0004568	0	0.00356781	0.0237339	Down	PREDICTED: RPM1-interacting protein 4 [Erythranthe guttata]
EVM0004571	3.35282	7.69507e-08	1.86541e-06	Up	cytochrome b5 [Prunus persica]
EVM0004577	1.5821	0.0287365	0.120182	Up
EVM0004587	0.666465	0.0376724	0.146581	Down	putative solanesyl diphosphate synthase [Salvia miltiorrhiza]
EVM0004590	0.323653	0.00617335	0.0371568	Down
EVM0004591	Inf	5.92283e-07	1.20529e-05	Up	pyrophosphate-energized vacuolar membrane proton pump-like [Panicum miliaceum]
EVM0004599	2.88545	0.00116662	0.00957216	Up	senataxin [Salvia splendens]
EVM0004601	0.151503	0.00696378	0.0406189	Down	hypothetical protein Saspl_044893 [Salvia splendens]
EVM0004603	0.0134626	1.01604e-45	3.98258e-43	Down	MADS box transcription factor [Salvia miltiorrhiza]
EVM0004611	0.531545	0.00107018	0.00889306	Down	hypothetical protein Saspl_008522 [Salvia splendens]
EVM0004614	0.44955	0.00242921	0.0174445	Down	pentatricopeptide repeat protein [Salvia miltiorrhiza]
EVM0004616	0.543045	0.00294702	0.020304	Down	TIFY4B [Salvia miltiorrhiza]
EVM0004617	0.640878	0.0249608	0.107953	Down	hypothetical protein Saspl_017569 [Salvia splendens]
EVM0004620	0.210647	5.35862e-15	3.29775e-13	Down	hypothetical protein CDL12_18994 [Handroanthus impetiginosus]
EVM0004630	0.396641	0.00111366	0.00920331	Down	60S ribosomal export protein NMD3 [Camellia sinensis]
EVM0004633	0.641809	0.0498551	0.179209	Down	PREDICTED: 40S ribosomal protein S13-like [Gossypium raimondii]
EVM0004644	1.78699	0.00666612	0.039342	Up	hypothetical protein Saspl_005688 [Salvia splendens]
EVM0004646	2.08962	0.0111676	0.0588032	Up	phosphatidylinositol transfer protein CSR1 isoform X2 [Sesamum indicum]
EVM0004655	1.91428	0.00931187	0.0509116	Up	PREDICTED: 3-oxoacyl-[acyl-carrier-protein]
EVM0004657	0.182641	5.47746e-06	8.90017e-05	Down	hypothetical protein Saspl_029560 [Salvia splendens]
EVM0004684	1.83905	0.00587471	0.0357648	Up	glutamyl-tRNA reductase [Salvia splendens]
EVM0004685	0.325854	0.00392997	0.0257265	Down	hypothetical protein Saspl_030436 [Salvia splendens]
EVM0004687	0.638881	0.0218461	0.0975076	Down	Cellulase [Handroanthus impetiginosus]
EVM0004689	2.48404	0.00680547	0.0399608	Up	ethylene-responsive transcription factor RAP2-12-like protein [Salvia miltiorrhiza]
EVM0004700	1.63738	0.0271624	0.115321	Up	vitellogenic carboxypeptidase-like protein [Salvia splendens]
EVM0004706	2.34908	0.00691691	0.0403825	Up	hypothetical protein Saspl_048546 [Salvia splendens]
EVM0004707	7.43843	0.00944222	0.0514696	Up	hypothetical protein CDL12_01626 [Handroanthus impetiginosus]
EVM0004708	1.77751	0.019342	0.0890648	Up	small subunit ribosomal protein S13e [Salvia splendens]
EVM0004710	475.594	3.82195e-32	7.85288e-30	Up	Transposon TX1 uncharacterized [Cajanus cajan]
EVM0004714	1.97916	0.0163596	0.078451	Up	Mitochondrial/chloroplast ribosomal protein L20 [Handroanthus impetiginosus]
EVM0004725	1.56752	0.0251265	0.108504	Up	GRAS3 transcription factor [Salvia miltiorrhiza]
EVM0004727	4.3877	1.84542e-08	4.94921e-07	Up	hypothetical protein Saspl_000117 [Salvia splendens]
EVM0004728	16.1904	0.000153276	0.00168836	Up	hypothetical protein Saspl_036652 [Salvia splendens]
EVM0004743	3.06917	6.66429e-06	0.000106054	Up	hypothetical protein Saspl_024655 [Salvia splendens]
EVM0004759	0.209817	6.63412e-06	0.000105706	Down	hypothetical protein Saspl_051442 [Salvia splendens]
EVM0004760	4.38808	0.000172264	0.00187002	Up	serine carboxypeptidase-like clade I [Salvia splendens]
EVM0004762	0	7.12821e-39	2.04059e-36	Down
EVM0004770	1.81579	0.00508042	0.0317875	Up	E3 ubiquitin-protein ligase RHF [Salvia splendens]
EVM0004776	24.2472	1.19942e-08	3.31083e-07	Up	solute carrier family 10 (sodium/bile acid cotransporter), member 7 [Salvia splendens]
EVM0004786	2.35504	0.0101554	0.0545288	Up	PREDICTED: ABC transporter G family member 39 [Erythranthe guttata]
EVM0004787	0.407112	0.0151363	0.0738197	Down	hypothetical protein Saspl_033159 [Salvia splendens]
EVM0004790	5.13297	2.46619e-05	0.000341859	Up	hypothetical protein Saspl_035876 [Salvia splendens]
EVM0004794	1.61836	0.0232133	0.10197	Up	riboflavin synthase [Salvia splendens]
EVM0004797	3.70946	0.0314787	0.128117	Up	hypothetical protein Saspl_050574 [Salvia splendens]
EVM0004805	0.30362	1.14491e-06	2.18995e-05	Down	hypothetical protein Saspl_024210 [Salvia splendens]
EVM0004813	2.30428	0.00892726	0.0492668	Up	protein LURP-one-related 5-like [Sesamum indicum]
EVM0004814	0.286103	1.21926e-05	0.000183595	Down	1-deoxy-D-xylulose 5-phosphate synthase [Salvia miltiorrhiza]
EVM0004823	0.413605	0.00258096	0.0183527	Down	hypothetical protein Saspl_026485 [Salvia splendens]
EVM0004828	2.44364	0.0001472	0.00162988	Up	pentatricopeptide repeat protein [Salvia miltiorrhiza]
EVM0004834	3.40071	6.89441e-05	0.000839254	Up	hypothetical protein Saspl_022372 [Salvia splendens]
EVM0004839	0.00495092	1.09108e-11	4.66419e-10	Down	hypothetical protein Saspl_026306 [Salvia splendens]
EVM0004841	0.591142	0.0208369	0.0941784	Down	hypothetical protein Saspl_023589 [Salvia splendens]
EVM0004843	0.266039	0.00122267	0.00994606	Down	hypothetical protein Saspl_053985 [Salvia splendens]
EVM0004844	0.586455	0.00789262	0.0446565	Down	transcription factor TCP21 (protein CCA1 HIKING EXPEDITION) [Salvia splendens]
EVM0004845	3.9022	0.00228654	0.0166638	Up	putative holliday junction resolvase [Salvia splendens]
EVM0004847	0.517064	0.0256853	0.110356	Down	U3 small nucleolar RNA-associated protein 15 [Salvia splendens]
EVM0004849	0.464576	8.01684e-05	0.000958934	Down	lycopene beta-cyclase [Salvia splendens]
EVM0004851	1.91066	0.00784657	0.0444664	Up	hypothetical protein Saspl_046060 [Salvia splendens]
EVM0004854	3.47819	0.0204237	0.0927383	Up	hypothetical protein Saspl_012593 [Salvia splendens]
EVM0004859	2.10863	0.035591	0.140673	Up	hypothetical protein Saspl_023859 [Salvia splendens]
EVM0004866	18.7833	7.11511e-07	1.43077e-05	Up	anthocyanin 5-aromatic acyltransferase-like [Sesamum indicum]
EVM0004869	0.654988	0.0429226	0.16135	Down	pyruvate kinase [Salvia splendens]
EVM0004872	5.99203	1.27656e-13	6.86162e-12	Up	N-hydroxythioamide S-beta-glucosyltransferase [Salvia splendens]
EVM0004875	0.205832	0.00174141	0.0134123	Down	cytochrome P450 CYP82U4 [Salvia miltiorrhiza]
EVM0004881	129.122	1.30192e-13	6.96857e-12	Up	hypothetical protein Saspl_030107 [Salvia splendens]
EVM0004886	0.485595	0.0148333	0.0727333	Down	glucuronoxylan 4-O-methyltransferase [Salvia splendens]
EVM0004890	1.5409	0.0436349	0.16325	Up	hypothetical protein Saspl_053611 [Salvia splendens]
EVM0004891	51.0871	0.00011487	0.00131123	Up	hypothetical protein Saspl_051601 [Salvia splendens]
EVM0004892	41.0362	0.0201899	0.0919552	Up	hypothetical protein Saspl_045003 [Salvia splendens]
EVM0004897	0.0408756	2.17116e-12	1.01685e-10	Down	hypothetical protein Saspl_033774 [Salvia splendens]
EVM0004900	0.446583	0.00396959	0.0259068	Down	hypothetical protein Saspl_006021 [Salvia splendens]
EVM0004907	0.127257	0.00185964	0.0141475	Down	hypothetical protein Saspl_025286 [Salvia splendens]
EVM0004915	1.88128	0.00704558	0.0409928	Up	PREDICTED: ruvB-like protein 1 [Erythranthe guttata]
EVM0004927	0.0596484	4.79582e-19	4.24264e-17	Down	hypothetical protein Saspl_049609 [Salvia splendens]
EVM0004930	1.71032	0.00786625	0.0445667	Up	transitional endoplasmic reticulum ATPase [Salvia splendens]
EVM0004932	3.7244	4.57925e-05	0.000592234	Up	hypothetical protein Saspl_008072 [Salvia splendens]
EVM0004933	0.541127	0.0256523	0.110251	Down	PREDICTED: auxin-induced protein 15A-like [Prunus mume]
EVM0004938	1.65899	0.0208686	0.0942655	Up	hypothetical protein Saspl_049399 [Salvia splendens]
EVM0004940	0.509661	0.0187473	0.0867657	Down	hypothetical protein Saspl_030196 [Salvia splendens]
EVM0004944	8.68299	4.28061e-06	7.18181e-05	Up	DNA-directed RNA polymerases II and IV subunit 5A-like [Olea europaea var. sylvestris]
EVM0004947	9.55773	0.0172507	0.0816485	Up	cytochrome P450 CYP94C55 [Salvia miltiorrhiza]
EVM0004951	3.10228	4.47079e-07	9.32897e-06	Up	hypothetical protein Saspl_048117 [Salvia splendens]
EVM0004964	18.0999	0.000934226	0.00794201	Up	hypothetical protein CDL12_00435 [Handroanthus impetiginosus]
EVM0004975	0	0.0166477	0.0794289	Down
EVM0004976	2.14158	0.000368528	0.00363224	Up	uncharacterized protein Saspl_022122 [Salvia splendens]
EVM0004985	1.76459	0.0139937	0.0696621	Up	alpha-1,6-mannosyltransferase [Salvia splendens]
EVM0004988	2.12454	0.00264637	0.0187393	Up	solute carrier family 30 (zinc transporter), member 5/7 [Salvia splendens]
EVM0004989	4.86229	5.07911e-05	0.000646704	Up	auxin responsive GH3 protein family [Salvia splendens]
EVM0004991	1.59339	0.0328463	0.13231	Up	hypothetical protein Saspl_010958 [Salvia splendens]
EVM0004994	0.0209061	6.54566e-06	0.000104493	Down	UDP-glycosyltransferase 74E1-like [Sesamum indicum]
EVM0004996	1.9294	0.0197378	0.0904787	Up	hypothetical protein Saspl_000143 [Salvia splendens]
EVM0004999	0.0393094	0.00292221	0.0201933	Down	proline-rich protein 12-like [Sesamum indicum]
EVM0005007	0.353838	2.48574e-06	4.39499e-05	Down	DNA mismatch repair protein MLH3 [Salvia splendens]
EVM0005010	0.435418	5.24923e-05	0.000663882	Down	callose synthase 3 isoform X2 [Sesamum indicum]
EVM0005012	0.379652	0.0303562	0.125168	Down	hypothetical protein Saspl_042054 [Salvia splendens]
EVM0005013	0	0.00335777	0.0225903	Down	26S proteasome regulatory complex, subunit PSMD10 [Handroanthus impetiginosus]
EVM0005020	0.312542	0.0170202	0.0807826	Down	hypothetical protein Saspl_045689 [Salvia splendens]
EVM0005023	0.460891	0.00516891	0.0322699	Down	hypothetical protein Saspl_001340 [Salvia splendens]
EVM0005025	0.485554	0.000405296	0.00394278	Down	hypothetical protein Saspl_009330 [Salvia splendens]
EVM0005029	0	9.93864e-66	8.73161e-63	Down	hypothetical protein Saspl_047007 [Salvia splendens]
EVM0005033	0.172116	0.00351268	0.0234508	Down	hypothetical protein Saspl_045303 [Salvia splendens]
EVM0005036	0.452462	0.00390997	0.0256456	Down	ATP-binding cassette, subfamily G (WHITE), member 1 [Salvia splendens]
EVM0005037	4.2935	0.0341476	0.136387	Up	LRR receptor-like serine/threonine-protein kinase EFR [Salvia splendens]
EVM0005047	28.5188	0.00203323	0.0152361	Up	PREDICTED: F-box protein At3g07870-like [Erythranthe guttata]
EVM0005048	Inf	2.95584e-06	5.14757e-05	Up	hypothetical protein Saspl_028888 [Salvia splendens]
EVM0005049	0.293019	3.30268e-09	1.00054e-07	Down	protein pelota [Salvia splendens]
EVM0005052	0.653571	0.0360612	0.141939	Down	hypothetical protein Saspl_042410 [Salvia splendens]
EVM0005058	2.0081	0.00111283	0.00919948	Up	hypothetical protein Saspl_002614 [Salvia splendens]
EVM0005060	0.0945647	4.91618e-23	5.98519e-21	Down	putative late blight resistance protein homolog R1B-16 [Sesamum indicum]
EVM0005072	0.625084	0.0224139	0.0993497	Down	RPM1-interacting protein 4 isoform X2 [Sesamum indicum]
EVM0005074	2.70645	1.20074e-05	0.000181342	Up	small subunit ribosomal protein S14e [Salvia splendens]
EVM0005084	3.42802	5.01599e-05	0.000639627	Up	U3 small nucleolar RNA-associated protein 19 [Salvia splendens]
EVM0005094	1.867	0.0151003	0.0737023	Up	hypothetical protein Saspl_003658 [Salvia splendens]
EVM0005096	0.13815	3.40354e-20	3.32243e-18	Down	uncharacterized protein LOC105165185 [Sesamum indicum]
EVM0005103	4.77723	0.000362759	0.0035884	Up	hypothetical protein Saspl_028844 [Salvia splendens]
EVM0005104	1.93082	0.00220383	0.0161953	Up	hypothetical protein Saspl_025344 [Salvia splendens]
EVM0005106	Inf	8.45432e-13	4.15027e-11	Up
EVM0005107	0.142081	3.62959e-09	1.09308e-07	Down	hypothetical protein Saspl_029095 [Salvia splendens]
EVM0005108	0.31661	5.03449e-09	1.47775e-07	Down	hypothetical protein Saspl_023156 [Salvia splendens]
EVM0005110	0.153945	0.00404982	0.0263352	Down	secretory phospholipase A2 [Salvia splendens]
EVM0005117	47.7748	1.95781e-05	0.000277734	Up	mediator of RNA polymerase II transcription subunit 11 [Salvia splendens]
EVM0005118	0.620881	0.0145222	0.0715665	Down	hypothetical protein Saspl_037968 [Salvia splendens]
EVM0005131	25.5198	0.000156094	0.00171717	Up	hypothetical protein Saspl_050787 [Salvia splendens]
EVM0005132	0.657439	0.0298276	0.123508	Down	splicing factor U2AF 35 kDa subunit [Salvia splendens]
EVM0005135	0.558399	0.00682811	0.0400507	Down	pectate lyase [Salvia splendens]
EVM0005136	0.175044	0.0272052	0.115445	Down	hypothetical protein Saspl_043716 [Salvia splendens]
EVM0005137	0.475022	8.78011e-05	0.00103421	Down	glutamyl-tRNA synthetase [Salvia splendens]
EVM0005150	1.75509	0.00746224	0.0427435	Up	hypothetical protein Saspl_027425 [Salvia splendens]
EVM0005158	0.000857579	2.63933e-32	5.51188e-30	Down	DNA polymerase delta subunit 4 [Salvia splendens]
EVM0005161	1.67555	0.0125797	0.0642211	Up	long-chain acyl-CoA synthetase [Salvia splendens]
EVM0005163	0.383047	0.000367214	0.0036221	Down	homeobox-leucine zipper protein [Salvia splendens]
EVM0005168	16.1559	0.00313756	0.0213284	Up	geranyllinalool synthase [Salvia splendens]
EVM0005173	0.000867956	4.1397e-45	1.52857e-42	Down	hypothetical protein Saspl_022209 [Salvia splendens]
EVM0005174	19.5279	1.13807e-16	8.26087e-15	Up	hypothetical protein Saspl_006285 [Salvia splendens]
EVM0005179	0.558772	0.0027919	0.0195257	Down	hypothetical protein Saspl_007219 [Salvia splendens]
EVM0005186	0.595958	0.0161642	0.0778214	Down	hypothetical protein Saspl_011592 [Salvia splendens]
EVM0005189	0.290544	4.77053e-07	9.88962e-06	Down	sulfur dioxygenase [Salvia splendens]
EVM0005190	0.204837	2.2376e-14	1.28981e-12	Down	hypothetical protein MIMGU_mgv1a002067mg [Erythranthe guttata]
EVM0005191	3.02512	7.48448e-05	0.000902886	Up	hypothetical protein Saspl_043478 [Salvia splendens]
EVM0005195	0.548715	0.0150525	0.0735112	Down	molecular chaperone DnaJ [Salvia splendens]
EVM0005197	0.583739	0.00685058	0.0401345	Down	hypothetical protein Saspl_016303 [Salvia splendens]
EVM0005199	0.35693	0.016872	0.0803184	Down	calcineurin B-like protein 3 isoform X2 [Sesamum indicum]
EVM0005200	3.1844	0.0368851	0.144279	Up	hypothetical protein Saspl_020400 [Salvia splendens]
EVM0005204	0.35515	0.0117877	0.061154	Down	protein yippee-like [Sesamum indicum]
EVM0005207	Inf	0.0287678	0.120274	Up	hypothetical protein Saspl_004327 [Salvia splendens]
EVM0005210	0.103588	1.82322e-05	0.000260674	Down	hypothetical protein Saspl_015673 [Salvia splendens]
EVM0005215	3.30515	7.71619e-06	0.000121354	Up	hypothetical protein Saspl_021073 [Salvia splendens]
EVM0005220	6.99652	0.029086	0.121345	Up	hypothetical protein Saspl_011826 [Salvia splendens]
EVM0005222	5.13024	0.00195805	0.0147552	Up	hypothetical protein Saspl_012215 [Salvia splendens]
EVM0005224	0.0427247	0.0430838	0.161805	Down	hypothetical protein Saspl_033774 [Salvia splendens]
EVM0005226	127.929	7.72528e-11	2.91592e-09	Up	PREDICTED: dynamin-related protein 4C-like [Erythranthe guttata]
EVM0005236	3.53792	0.0088388	0.0488916	Up	hypothetical protein Saspl_033288 [Salvia splendens]
EVM0005245	1.5304	0.0426098	0.160499	Up	2-hydroxyacyl-CoA lyase 1 [Salvia splendens]
EVM0005249	0.292276	0.0010507	0.00876834	Down	basic leucine zipper 43 [Sesamum indicum]
EVM0005251	1.8232	0.0127792	0.0650564	Up	ATP-binding cassette, subfamily B (MDR/TAP), member 1 [Salvia splendens]
EVM0005255	2.41588	0.000205785	0.00217281	Up	hypothetical protein Saspl_033151 [Salvia splendens]
EVM0005260	8.52774	0.0289672	0.120988	Up	hypothetical protein Saspl_019454 [Salvia splendens]
EVM0005264	1.56792	0.0382892	0.14837	Up	hypothetical protein Saspl_025207 [Salvia splendens]
EVM0005267	8.07626	0.000315255	0.00316099	Up	WRKY1 [Salvia miltiorrhiza]
EVM0005269	12.3731	0.0381438	0.147923	Up	hypothetical protein Saspl_026315 [Salvia splendens]
EVM0005271	0.507613	0.00331594	0.022362	Down	60s ribosomal protein l18a, partial [Nicotiana attenuata]
EVM0005280	0.411449	3.77473e-05	0.000499598	Down	beta-galactoside alpha-2,3-sialyltransferase (sialyltransferase 4A) [Salvia splendens]
EVM0005285	0.46603	0.0155761	0.0755446	Down	plant G-box-binding factor [Salvia splendens]
EVM0005286	0.197811	0.0129392	0.0655518	Down	F-box only protein 13 [Sesamum indicum]
EVM0005291	0.597377	0.00901028	0.0496247	Down	hypothetical protein Saspl_027377 [Salvia splendens]
EVM0005292	0.576587	0.00373431	0.0246996	Down	putative LOV domain-containing protein [Melissa officinalis]
EVM0005295	15.5547	2.02285e-19	1.85389e-17	Up	hypothetical protein Saspl_034652 [Salvia splendens]
EVM0005296	0.347949	0.000240529	0.00250233	Down	hypothetical protein Saspl_053760 [Salvia splendens]
EVM0005297	1.52849	0.0412797	0.15688	Up	ESCRT-related protein CHMP1B [Sesamum indicum]
EVM0005299	0.442033	0.0057433	0.0351243	Down	kinetochore protein Nuf2 [Salvia splendens]
EVM0005313	7.91697	0.0138452	0.0690889	Up	hypothetical protein Saspl_018457 [Salvia splendens]
EVM0005315	0.0487213	4.73557e-09	1.39968e-07	Down	EIX receptor 1/2 [Salvia splendens]
EVM0005324	1.9093	0.00195073	0.0147044	Up	hypothetical protein Saspl_039204 [Salvia splendens]
EVM0005326	2.3635	0.0460118	0.169455	Up	hypothetical protein Saspl_023399 [Salvia splendens]
EVM0005328	0.400237	4.03154e-05	0.000530019	Down	hypothetical protein Saspl_035590 [Salvia splendens]
EVM0005329	0.296375	5.96286e-09	1.71857e-07	Down	hypothetical protein Saspl_023504 [Salvia splendens]
EVM0005332	6.38006	2.88876e-06	5.04109e-05	Up	5'-nucleotidase [Salvia splendens]
EVM0005339	4.78905	1.65643e-10	6.08106e-09	Up	large subunit ribosomal protein L5e [Salvia splendens]
EVM0005351	0.514134	0.000818225	0.00709073	Down	protein regulator of cytokinesis 1 [Salvia splendens]
EVM0005352	0.280734	5.70377e-09	1.65513e-07	Down	EIX receptor 1/2 [Salvia splendens]
EVM0005356	9.02423	1.50556e-09	4.83715e-08	Up	hypothetical protein Saspl_049335 [Salvia splendens]
EVM0005370	0.249715	0.00013215	0.00148037	Down	hypothetical protein Saspl_002238 [Salvia splendens]
EVM0005383	3.52202	1.08308e-05	0.000164999	Up	coniferyl-alcohol glucosyltransferase [Salvia splendens]
EVM0005387	0.0889159	0.0030294	0.0207537	Down	hypothetical protein Saspl_023462 [Salvia splendens]
EVM0005389	0.0451886	2.36383e-07	5.2363e-06	Down	small subunit ribosomal protein S5 [Salvia splendens]
EVM0005392	0.58159	0.0344837	0.137471	Down	hypothetical protein Saspl_027399 [Salvia splendens]
EVM0005393	Inf	0.000299051	0.00302302	Up	60S ribosomal protein L4-1 [Sesamum indicum]
EVM0005396	Inf	2.32925e-20	2.30913e-18	Up	hypothetical protein F0562_019409 [Nyssa sinensis]
EVM0005397	0.621863	0.0178103	0.0835675	Down	hypothetical protein Saspl_013677 [Salvia splendens]
EVM0005401	1.75286	0.0359035	0.141471	Up	hypothetical protein Saspl_041054 [Salvia splendens]
EVM0005414	2.18231	0.0311019	0.127112	Up	hypothetical protein Saspl_046771 [Salvia splendens]
EVM0005422	1.57107	0.0274482	0.116186	Up	translation initiation factor 2 subunit 3 [Salvia splendens]
EVM0005435	0.486666	0.000540118	0.00503149	Down	pentatricopeptide repeat protein [Salvia miltiorrhiza]
EVM0005438	0.516478	0.000587006	0.0053914	Down	adenylate kinase [Salvia splendens]
EVM0005440	0.520032	0.000638731	0.00577488	Down	hypothetical protein Saspl_032509 [Salvia splendens]
EVM0005443	Inf	3.71113e-15	2.32315e-13	Up	PREDICTED: uncharacterized protein LOC108204550 [Daucus carota subsp. sativus]
EVM0005450	0.48911	0.00113793	0.00937957	Down	cytochrome P450 CYP92B28 [Salvia miltiorrhiza]
EVM0005455	4.12584	0.00747161	0.0427729	Up	mitochondrial import inner membrane translocase subunit Tim9-like [Sesamum indicum]
EVM0005456	0.396084	2.18412e-06	3.94563e-05	Down	hypothetical protein Saspl_042058 [Salvia splendens]
EVM0005461	0.618418	0.0116237	0.0604508	Down	hypothetical protein Saspl_026920 [Salvia splendens]
EVM0005465	0.421694	0.00289973	0.0200704	Down	SQUAMOSA promoter binding protein-like 12, partial [Salvia miltiorrhiza]
EVM0005467	0.517182	0.00246345	0.0176402	Down	hypothetical protein Saspl_045006 [Salvia splendens]
EVM0005471	0.459396	6.78104e-05	0.00082743	Down	ribosome biogenesis ATPase [Salvia splendens]
EVM0005476	2.95172	0.00475546	0.0300794	Up	hypothetical protein Saspl_012827 [Salvia splendens]
EVM0005487	Inf	0.042696	0.160704	Up
EVM0005492	7.00189	0.0463926	0.170326	Up	hypothetical protein CDL12_14172 [Handroanthus impetiginosus]
EVM0005493	5.40753	0.019367	0.0891476	Up	receptor-like protein 12 [Sesamum indicum]
EVM0005496	1.91114	0.00880655	0.0487662	Up	PREDICTED: protein NLP6-like [Ipomoea nil]
EVM0005507	0.531754	0.00704264	0.040985	Down	hypothetical protein Saspl_002418 [Salvia splendens]
EVM0005509	3.73062	0.00116735	0.00957253	Up	histone chaperone ASF1 [Salvia splendens]
EVM0005515	0.666157	0.0296487	0.123072	Down	protein TOPLESS [Sesamum indicum]
EVM0005518	0.5543	0.00276196	0.0193588	Down	hexosaminidase [Salvia splendens]
EVM0005524	Inf	0.000963924	0.00815638	Up	hypothetical protein Saspl_024959 [Salvia splendens]
EVM0005528	10.4984	0.000771553	0.00676449	Up	hypothetical protein Saspl_023803 [Salvia splendens]
EVM0005539	0.511916	0.0363271	0.142698	Down	hypothetical protein Saspl_028623 [Salvia splendens]
EVM0005540	0.29519	1.19935e-07	2.82413e-06	Down	serine/threonine-protein kinase BUR1 [Salvia splendens]
EVM0005552	0.38269	0.00274458	0.0192581	Down	hypothetical protein Saspl_012532 [Salvia splendens]
EVM0005553	2.10476	0.00661747	0.0391643	Up	hypothetical protein Saspl_046704 [Salvia splendens]
EVM0005555	2.51814	0.00351969	0.0234736	Up	Serine/threonine protein kinase [Handroanthus impetiginosus]
EVM0005556	3.7215	0.00156455	0.0122637	Up	2-methylene-furan-3-one reductase [Salvia splendens]
EVM0005557	Inf	6.01165e-11	2.33127e-09	Up	PREDICTED: LRR receptor-like serine/threonine-protein kinase EFR [Erythranthe guttata]
EVM0005560	2.19825	0.0182498	0.0849881	Up	hypothetical protein Saspl_048921 [Salvia splendens]
EVM0005562	1.93862	0.0208699	0.0942655	Up	putative UDP-galactose transporter [Handroanthus impetiginosus]
EVM0005563	2.10344	0.0115428	0.0601529	Up	chlorophyll(ide) b reductase [Salvia splendens]
EVM0005565	26.704	2.1955e-05	0.000308023	Up	bZIP protein 9, partial [Lonicera japonica]
EVM0005571	273.209	4.97034e-05	0.000635066	Up	hypothetical protein Saspl_038092 [Salvia splendens]
EVM0005578	2.92483	0.00406681	0.0264065	Up	hypothetical protein Saspl_026433 [Salvia splendens]
EVM0005586	0.184321	5.73321e-13	2.86413e-11	Down	EIX receptor 1/2 [Salvia splendens]
EVM0005588	2.37099	0.000441127	0.00424917	Up	cell division protease FtsH [Salvia splendens]
EVM0005600	858.903	7.1286e-14	3.96556e-12	Up	PREDICTED: putative late blight resistance protein homolog R1A-3 [Erythranthe guttata]
EVM0005601	0.621743	0.0194955	0.0895937	Down	very-long-chain (3R)-3-hydroxyacyl-CoA dehydratase [Salvia splendens]
EVM0005605	2.82803	3.15391e-06	5.485e-05	Up	U4/U6 small nuclear ribonucleoprotein SNU13 [Salvia splendens]
EVM0005609	0.243268	1.30517e-05	0.000193444	Down	hypothetical protein Saspl_038091 [Salvia splendens]
EVM0005613	0.285432	3.95076e-06	6.70603e-05	Down	hypothetical protein Saspl_046421 [Salvia splendens]
EVM0005614	2.67743	0.00166112	0.0128834	Up	hypothetical protein Saspl_032428 [Salvia splendens]
EVM0005622	0.641829	0.0228861	0.100912	Down	RNA-binding protein Luc7-like 2 [Salvia splendens]
EVM0005625	0.516498	0.000786091	0.00686361	Down	thioredoxin 1 [Salvia splendens]
EVM0005627	0.32482	0.016372	0.0784809	Down	DNA-3-methyladenine glycosylase I [Salvia splendens]
EVM0005629	0.581058	0.00642703	0.0383125	Down	hypothetical protein Saspl_017189 [Salvia splendens]
EVM0005637	4.37329	0.00271286	0.0190987	Up	ATP-binding cassette, subfamily B (MDR/TAP), member 1 [Salvia splendens]
EVM0005647	2.13748	0.000638395	0.00577388	Up	hypothetical protein Saspl_016904 [Salvia splendens]
EVM0005648	1.581	0.0244796	0.106359	Up	small subunit ribosomal protein S14e [Salvia splendens]
EVM0005655	0.0233568	3.40039e-18	2.79468e-16	Down	ubiquinone biosynthesis protein COQ4 [Salvia splendens]
EVM0005657	0.547273	0.00148319	0.0117251	Down	glucose-1-phosphate adenylyltransferase [Salvia splendens]
EVM0005659	0.436969	8.54877e-05	0.0010107	Down	hypothetical protein Saspl_001292 [Salvia splendens]
EVM0005660	0.550334	0.00187309	0.0142116	Down	hypothetical protein Saspl_021940 [Salvia splendens]
EVM0005662	0.521182	0.020995	0.0946911	Down	protein RETICULATA-RELATED 3, chloroplastic-like [Sesamum indicum]
EVM0005664	2.25287	0.00659673	0.0390955	Up	PREDICTED: putative late blight resistance protein homolog R1B-8 [Erythranthe guttata]
EVM0005666	4.50594	0.014944	0.0731175	Up	hypothetical protein Saspl_046495 [Salvia splendens]
EVM0005668	2.48103	7.29499e-05	0.000882954	Up	probable xyloglucan endotransglucosylase/hydrolase protein 30 [Sesamum indicum]
EVM0005669	0.458692	0.000146067	0.00161945	Down	hypothetical protein Saspl_033733 [Salvia splendens]
EVM0005673	0.505995	0.0110194	0.0582322	Down	hypothetical protein Saspl_017947 [Salvia splendens]
EVM0005674	2.09179	0.000514876	0.00483168	Up	proteasome subunit alpha type-3 [Sesamum indicum]
EVM0005675	Inf	6.27743e-07	1.27439e-05	Up	hypothetical protein MIMGU_mgv1a026366mg [Erythranthe guttata]
EVM0005680	2.32184	0.000110767	0.0012718	Up	cullin-1-like [Sesamum indicum]
EVM0005681	2.27272	0.00098715	0.00833353	Up	hypothetical protein Saspl_012231 [Salvia splendens]
EVM0005684	2.26722	0.0174167	0.0821745	Up	hypothetical protein Saspl_031280 [Salvia splendens]
EVM0005685	0.513336	0.00184287	0.0140325	Down	4-hydroxy-tetrahydrodipicolinate reductase [Salvia splendens]
EVM0005687	0.573924	0.011355	0.059466	Down	hypothetical protein Saspl_043228 [Salvia splendens]
EVM0005694	8.06011	8.03248e-05	0.000960355	Up	hypothetical protein Saspl_047379 [Salvia splendens]
EVM0005698	Inf	2.96433e-09	9.05579e-08	Up	hypothetical protein Saspl_021455 [Salvia splendens]
EVM0005699	2.87824	0.0242614	0.105555	Up	hypothetical protein Saspl_051351 [Salvia splendens]
EVM0005712	1.69706	0.0475705	0.173341	Up	glycerol-3-phosphate dehydrogenase (NAD+) [Salvia splendens]
EVM0005713	3.97703	0.000387599	0.00379525	Up	hypothetical protein Saspl_041629 [Salvia splendens]
EVM0005715	4.52989	0.0251003	0.108409	Up	PREDICTED: uncharacterized protein LOC105960050 [Erythranthe guttata]
EVM0005716	0.359056	0.000815432	0.00707133	Down	Sterol reductase/lamin B receptor [Handroanthus impetiginosus]
EVM0005717	9.25589	0.0103527	0.0554015	Up	hypothetical protein Saspl_022134 [Salvia splendens]
EVM0005722	12.0894	3.98592e-19	3.55081e-17	Up	hypothetical protein Saspl_030224 [Salvia splendens]
EVM0005731	Inf	6.0213e-07	1.22435e-05	Up
EVM0005733	0.56742	0.0130266	0.0658776	Down	hypothetical protein Saspl_044225 [Salvia splendens]
EVM0005737	0.0934366	0.000508368	0.00478117	Down	hypothetical protein Saspl_016054 [Salvia splendens]
EVM0005738	1.53735	0.0359498	0.141631	Up	uncharacterized protein LOC105157814 [Sesamum indicum]
EVM0005740	0.580804	0.0133428	0.0671836	Down	hypothetical protein Saspl_020888 [Salvia splendens]
EVM0005744	11.5908	1.15089e-20	1.16359e-18	Up	putative membrane protein, predicted efflux pump [Handroanthus impetiginosus]
EVM0005747	0.65858	0.0298105	0.123508	Down	hypothetical protein CDL12_03919 [Handroanthus impetiginosus]
EVM0005751	26.497	0.00362182	0.0240304	Up	receptor expression-enhancing protein 1/2/3/4 [Salvia splendens]
EVM0005755	0.602016	0.048223	0.175093	Down	hypothetical protein Saspl_015268 [Salvia splendens]
EVM0005763	4.27909	0.00987819	0.0533778	Up	hypothetical protein Saspl_025118 [Salvia splendens]
EVM0005764	1.98558	0.0241976	0.10535	Up	hypothetical protein Saspl_002606 [Salvia splendens]
EVM0005768	0	8.06797e-47	3.31542e-44	Down	protein LHCP TRANSLOCATION DEFECT [Sesamum indicum]
EVM0005774	0.522824	0.00210874	0.015706	Down	hypothetical protein Saspl_047016 [Salvia splendens]
EVM0005777	0.0879854	0.0308434	0.126447	Down	fatty acyl-CoA reductase 3 [Sesamum indicum]
EVM0005778	0.597179	0.0155363	0.0753825	Down	hypothetical protein Saspl_046379 [Salvia splendens]
EVM0005780	10.2807	0.0438334	0.163656	Up	hypothetical protein Saspl_033217 [Salvia splendens]
EVM0005788	0.154661	0.00400147	0.0260874	Down	hypothetical protein Saspl_002730 [Salvia splendens]
EVM0005792	0.398345	0.00047295	0.00449956	Down	hypothetical protein Saspl_033053 [Salvia splendens]
EVM0005796	0.251715	0.000179247	0.00193265	Down	hypothetical protein Saspl_025039 [Salvia splendens]
EVM0005800	1.54237	0.038354	0.148534	Up	oligosaccharyltransferase complex subunit beta [Salvia splendens]
EVM0005802	0.460422	0.00216669	0.0160148	Down	hypothetical protein Saspl_030518 [Salvia splendens]
EVM0005806	0.538433	0.0278443	0.117298	Down	Serine/threonine protein kinase [Handroanthus impetiginosus]
EVM0005809	3.51831	0.0140632	0.0699125	Up	hypothetical protein Saspl_051001 [Salvia splendens]
EVM0005818	0.0313829	3.37869e-08	8.6689e-07	Down	hypothetical protein Saspl_043478 [Salvia splendens]
EVM0005821	1.67097	0.0151666	0.0738982	Up	hypothetical protein Saspl_027932 [Salvia splendens]
EVM0005827	3.6959	0.00215893	0.0159858	Up	hypothetical protein Saspl_005080 [Salvia splendens]
EVM0005844	0.623308	0.0146765	0.0721621	Down	PREDICTED: uncharacterized protein LOC105974083 [Erythranthe guttata]
EVM0005845	1.85313	0.00519591	0.0324146	Up	E3 ubiquitin-protein ligase RGLG [Salvia splendens]
EVM0005846	1.81511	0.0273915	0.116023	Up	hypothetical protein Saspl_020168 [Salvia splendens]
EVM0005850	0.436432	2.68606e-05	0.000368924	Down	hypothetical protein Saspl_037732 [Salvia splendens]
EVM0005857	2.3338	0.0213339	0.0957285	Up	hypothetical protein Saspl_052921 [Salvia splendens]
EVM0005861	0.265394	0.00917157	0.050274	Down	hypothetical protein Saspl_021396 [Salvia splendens]
EVM0005873	0.567967	0.00301445	0.0206735	Down	hypothetical protein Saspl_025132 [Salvia splendens]
EVM0005874	0.428742	0.000278905	0.00284586	Down	hypothetical protein Saspl_015189 [Salvia splendens]
EVM0005875	0.612173	0.0284742	0.119281	Down	hypothetical protein Saspl_017568 [Salvia splendens]
EVM0005878	1.73807	0.0138123	0.0690156	Up	hypothetical protein Saspl_007710 [Salvia splendens]
EVM0005880	4.28766	6.07293e-08	1.48918e-06	Up	UPF0176 protein [Salvia splendens]
EVM0005886	0.488745	0.0434495	0.162771	Down	Tubulin beta chain [Hordeum vulgare]
EVM0005889	4.5584	0.000549509	0.00510219	Up	MYB-related transcription factor [Salvia miltiorrhiza]
EVM0005892	0	1.81995e-13	9.60015e-12	Down	small subunit ribosomal protein S20e [Salvia splendens]
EVM0005898	0.587363	0.0273044	0.115751	Down	GTP-binding protein [Salvia splendens]
EVM0005899	0.404636	0.000223768	0.00234616	Down	NIMA (never in mitosis protein a)-related kinase [Salvia splendens]
EVM0005907	0.411386	0.0277271	0.116959	Down
EVM0005909	0.46664	0.0356832	0.140876	Down	hypothetical protein Saspl_020831 [Salvia splendens]
EVM0005914	2.11167	0.000836972	0.00722943	Up	hypothetical protein Saspl_031866 [Salvia splendens]
EVM0005916	2.10174	0.0169179	0.080475	Up	ethylene-responsive transcription factor ERF1b [Salvia miltiorrhiza]
EVM0005920	2.43815	0.0145318	0.0715994	Up	hypothetical protein Saspl_005336 [Salvia splendens]
EVM0005921	3.63909	2.33131e-08	6.16792e-07	Up
EVM0005924	0.497706	0.0187919	0.0868929	Down	hypothetical protein Saspl_046241 [Salvia splendens]
EVM0005932	24.1565	0.00122394	0.00995329	Up	hypothetical protein Saspl_000256 [Salvia splendens]
EVM0005939	0.517305	0.00120142	0.00981084	Down	peptide deformylase [Salvia splendens]
EVM0005943	0.471623	0.000377512	0.00370503	Down	Spermidine synthase [Handroanthus impetiginosus]
EVM0005944	0.0365432	5.00873e-22	5.67166e-20	Down	hypothetical protein Saspl_005697 [Salvia splendens]
EVM0005951	2.21192	0.0450389	0.166934	Up	ent-copalyl diphosphate synthase 5 [Salvia miltiorrhiza f. alba]
EVM0005961	0.295704	1.30549e-06	2.45471e-05	Down	PREDICTED: uncharacterized protein LOC105968687 [Erythranthe guttata]
EVM0005965	0.383986	0.0203494	0.0924668	Down	hypothetical protein Saspl_046789 [Salvia splendens]
EVM0005966	1.60832	0.0220514	0.0980841	Up	hypothetical protein Saspl_031058 [Salvia splendens]
EVM0005967	0.457136	0.0316788	0.128624	Down	hypothetical protein Saspl_006907 [Salvia splendens]
EVM0005969	4.01202	0.0155224	0.0753295	Up	hypothetical protein Saspl_031280 [Salvia splendens]
EVM0005970	1.62923	0.0350335	0.139162	Up	mitochondrial import inner membrane translocase subunit TIM8 [Salvia splendens]
EVM0005975	16.6981	9.21453e-17	6.72687e-15	Up	hypothetical protein MIMGU_mgv1a026366mg [Erythranthe guttata]
EVM0005981	0.596131	0.00768643	0.0437424	Down	hypothetical protein Saspl_000438 [Salvia splendens]
EVM0005982	0.623394	0.0165178	0.0789715	Down	hypothetical protein Saspl_041021 [Salvia splendens]
EVM0005991	2.25998	0.00480419	0.0303198	Up	uncharacterized protein LOC105164439 [Sesamum indicum]
EVM0005999	0	0.000132529	0.00148291	Down	uncharacterized protein LOC110011864 [Sesamum indicum]
EVM0006001	0	1.63257e-19	1.50705e-17	Down	hypothetical protein Saspl_026737 [Salvia splendens]
EVM0006005	3.00903	1.86682e-06	3.41441e-05	Up	hypothetical protein Saspl_020643 [Salvia splendens]
EVM0006007	0.348434	0.00463172	0.029355	Down	myosin V [Salvia splendens]
EVM0006008	0.653548	0.049547	0.17845	Down	caffeoyl CoA O-methyltransferase [Salvia miltiorrhiza]
EVM0006009	0.653997	0.0454581	0.168023	Down	hypothetical protein Saspl_025998 [Salvia splendens]
EVM0006012	2.18162	0.0470753	0.172127	Up	putative squalene synthase 2 [Salvia miltiorrhiza]
EVM0006024	0.158839	0.0129349	0.0655518	Down	putative calcium-binding protein CML23 [Sesamum indicum]
EVM0006030	0.233456	0.0255448	0.10988	Down	hypothetical protein Saspl_026213 [Salvia splendens]
EVM0006032	0.620184	0.0147071	0.0722814	Down	hypothetical protein Saspl_003280 [Salvia splendens]
EVM0006033	0.000401999	1.6329e-105	5.20039e-102	Down	hypothetical protein Saspl_049895 [Salvia splendens]
EVM0006039	0.260267	7.00828e-06	0.000111181	Down
EVM0006041	0.564182	0.00953294	0.0518838	Down	hypothetical protein Saspl_014986 [Salvia splendens]
EVM0006047	1.69692	0.0353662	0.140068	Up	Galactosyltransferase [Handroanthus impetiginosus]
EVM0006050	0.63709	0.0168163	0.0800985	Down	cytochrome P450 CYP74B21 [Salvia miltiorrhiza]
EVM0006066	0.633705	0.046193	0.169877	Down	hypothetical protein Saspl_026004 [Salvia splendens]
EVM0006069	1.52816	0.0416395	0.1578	Up	ubiquitin-conjugating enzyme E2 28 [Sesamum indicum]
EVM0006073	19.3375	5.69515e-09	1.65452e-07	Up	hypothetical protein Saspl_027399 [Salvia splendens]
EVM0006076	2.33392	5.46119e-05	0.000686434	Up	3-ketoacyl-CoA synthase [Salvia splendens]
EVM0006078	2.51871	3.24648e-05	0.000436025	Up	hypothetical protein Saspl_036886 [Salvia splendens]
EVM0006080	0.566517	0.0110257	0.0582322	Down	hypothetical protein Saspl_028078 [Salvia splendens]
EVM0006091	0.258983	9.77783e-05	0.00113628	Down	MYB-related transcription factor [Salvia miltiorrhiza]
EVM0006107	4.71631	0.00666485	0.039342	Up	putative receptor protein kinase ZmPK1 [Coffea eugenioides]
EVM0006108	0.458558	0.00653837	0.038815	Down	LOW QUALITY PROTEIN: probable pre-mRNA-splicing factor ATP-dependent RNA helicase DEAH5 [Sesamum indicum]
EVM0006109	1.70692	0.0122152	0.0628473	Up	Calmodulin and related proteins (EF-Hand superfamily) [Handroanthus impetiginosus]
EVM0006114	2.01574	0.011891	0.0615647	Up	hypothetical protein Saspl_021598 [Salvia splendens]
EVM0006135	2.64095	0.000421123	0.00407961	Up	F-box and associated interaction domains-containing protein [Striga asiatica]
EVM0006136	0.490139	0.000646701	0.00583038	Down	hypothetical protein Saspl_009862 [Salvia splendens]
EVM0006146	0.253602	5.62314e-08	1.39094e-06	Down	aquaporin PIP [Salvia splendens]
EVM0006150	0.529759	0.000779739	0.0068175	Down	phosphoenolpyruvate carboxylase [Salvia splendens]
EVM0006153	0.418875	0.000112523	0.00128964	Down	pentatricopeptide repeat protein [Salvia miltiorrhiza]
EVM0006160	0.542031	0.0237684	0.103841	Down	protein GLUTAMINE DUMPER 1-like [Dorcoceras hygrometricum]
EVM0006168	54.033	6.56053e-11	2.5211e-09	Up	hypothetical protein Saspl_030517 [Salvia splendens]
EVM0006169	1.58251	0.0336971	0.134969	Up	hypothetical protein Saspl_045099 [Salvia splendens]
EVM0006171	2.23396	0.00105931	0.00882285	Up	peptide chain release factor 1 [Salvia splendens]
EVM0006175	8.28927	9.50747e-15	5.65961e-13	Up	PREDICTED: putative late blight resistance protein homolog R1A-10 [Erythranthe guttata]
EVM0006176	0.281288	1.34614e-06	2.52183e-05	Down	myo-inositol-1-phosphate synthase [Salvia splendens]
EVM0006179	0.0825744	0.0277395	0.116972	Down	hypothetical protein Saspl_008844 [Salvia splendens]
EVM0006185	0.545647	0.00254826	0.0181404	Down	photosystem II 44 kDa protein [Salvia miltiorrhiza]
EVM0006186	4.61496	2.7063e-09	8.30737e-08	Up	hypothetical protein Saspl_027171 [Salvia splendens]
EVM0006191	7.92963	0.0147888	0.0726132	Up	HSF2 protein [Tectona grandis]
EVM0006199	2.82463	0.0450006	0.166864	Up	hypothetical protein Saspl_025118 [Salvia splendens]
EVM0006202	0.666054	0.0321364	0.130108	Down	GDP-mannose pyrophosphorylase/mannose-1-phosphate guanylyltransferase [Handroanthus impetiginosus]
EVM0006205	8.13138	0.0288036	0.120384	Up	hypothetical protein Saspl_023859 [Salvia splendens]
EVM0006206	0.033933	1.12433e-18	9.58053e-17	Down	hypothetical protein Saspl_018702 [Salvia splendens]
EVM0006214	0.36023	0.00098592	0.00832591	Down	hypothetical protein Saspl_011400 [Salvia splendens]
EVM0006215	0.152358	0.00309198	0.0210861	Down	hypothetical protein CDL12_24292 [Handroanthus impetiginosus]
EVM0006225	0.219629	8.52178e-10	2.84186e-08	Down	hypothetical protein Saspl_001571 [Salvia splendens]
EVM0006228	0.510435	0.0263333	0.112552	Down	universal stress protein 23 [Salvia miltiorrhiza]
EVM0006230	6.10743	0.0253571	0.10924	Up
EVM0006233	4.14027	0.0148176	0.0726842	Up	hypothetical protein Saspl_000719 [Salvia splendens]
EVM0006245	59.9619	4.39812e-07	9.18486e-06	Up	hypothetical protein Saspl_027399 [Salvia splendens]
EVM0006248	1.61566	0.034303	0.136922	Up	hypothetical protein Saspl_010098 [Salvia splendens]
EVM0006250	3.04384	0.0302509	0.124936	Up	TIFY10A [Salvia miltiorrhiza]
EVM0006253	2.58216	0.00374056	0.0247345	Up	hypothetical protein Saspl_041057 [Salvia splendens]
EVM0006261	0	2.67695e-48	1.17592e-45	Down	TNP1 [Antirrhinum majus]
EVM0006263	0.00317356	1.80882e-110	9.21704e-107	Down	hypothetical protein DM860_011472 [Cuscuta australis]
EVM0006267	Inf	0.00111267	0.00919948	Up	hypothetical protein MIMGU_mgv11b019660mg [Erythranthe guttata]
EVM0006279	0.109016	0.000105138	0.00121483	Down	hypothetical protein Saspl_002514 [Salvia splendens]
EVM0006281	0.24952	0.00193298	0.0145791	Down	actin-related protein 3 [Salvia splendens]
EVM0006282	0.637356	0.0285321	0.119425	Down	UDP-glucose 4,6-dehydratase [Salvia splendens]
EVM0006283	Inf	4.94665e-06	8.13102e-05	Up	hypothetical protein Saspl_020201 [Salvia splendens]
EVM0006284	1.85001	0.00338491	0.0227188	Up	large subunit ribosomal protein L14e [Salvia splendens]
EVM0006285	0.278191	0.00942623	0.0514044	Down	hypothetical protein Saspl_018164 [Salvia splendens]
EVM0006286	1.89365	0.00280714	0.0195946	Up	PREDICTED: uncharacterized protein LOC105958936 [Erythranthe guttata]
EVM0006289	3.39773	3.27825e-07	7.02434e-06	Up	cytochrome P450 CYP716C12 [Salvia miltiorrhiza]
EVM0006291	2.32363	0.0369984	0.144533	Up	hypothetical protein Saspl_050154 [Salvia splendens]
EVM0006292	0	0.000692997	0.00619576	Down	laccase10 [Salvia miltiorrhiza]
EVM0006297	2.59305	0.00735832	0.0423195	Up	uncharacterized protein LOC105158896 [Sesamum indicum]
EVM0006298	2.03137	0.00514277	0.0321304	Up	general transcription factor 3C polypeptide 6 [Salvia splendens]
EVM0006301	0.526703	0.00613181	0.0369942	Down	hypothetical protein Saspl_051986 [Salvia splendens]
EVM0006302	0.214161	9.22419e-07	1.81058e-05	Down	hypothetical protein Saspl_026824 [Salvia splendens]
EVM0006304	2.43069	0.013961	0.0695441	Up	hypothetical protein Saspl_018838 [Salvia splendens]
EVM0006305	0.0931391	7.4599e-24	9.69711e-22	Down	PREDICTED: cytochrome P450 CYP72A219-like [Erythranthe guttata]
EVM0006315	0	2.14392e-11	8.78181e-10	Down	hypothetical protein Saspl_027405 [Salvia splendens]
EVM0006316	0.203905	0.00521178	0.0324977	Down	hypothetical protein Saspl_048795 [Salvia splendens]
EVM0006318	0.641572	0.0219075	0.0976462	Down	hypothetical protein Saspl_007815 [Salvia splendens]
EVM0006319	0.253811	1.29592e-06	2.44032e-05	Down	hypothetical protein Saspl_026403 [Salvia splendens]
EVM0006327	1.71993	0.0311097	0.127123	Up	hypothetical protein Saspl_001136 [Salvia splendens]
EVM0006333	0.0948814	0.000148915	0.00164601	Down	hypothetical protein Saspl_031834 [Salvia splendens]
EVM0006336	0.520404	0.0015077	0.0118816	Down	uridine kinase [Salvia splendens]
EVM0006338	Inf	0.00392084	0.0256963	Up
EVM0006341	1.97155	0.00622139	0.0373753	Up	leucine-rich repeat extensin-like protein 4 [Sesamum indicum]
EVM0006350	4.58503	0.00182272	0.0139165	Up	polyamine oxidase [Salvia splendens]
EVM0006355	0.0754193	0.0167787	0.0799938	Down	hypothetical protein Saspl_017455 [Salvia splendens]
EVM0006356	2.83386	0.00433933	0.0278834	Up	hypothetical protein Saspl_026411 [Salvia splendens]
EVM0006358	1.83839	0.0304332	0.125364	Up	DNA repair protein RAD5 [Salvia splendens]
EVM0006359	0	5.4406e-18	4.4005e-16	Down	j-domain protein required for chloroplastaccumulation response 1, partial [Striga asiatica]
EVM0006388	3.40454	0.00236248	0.0170739	Up	calmodulin [Salvia splendens]
EVM0006392	0.364498	0.0221924	0.0985738	Down	protein brassinosteroid insensitive 1 [Salvia splendens]
EVM0006396	4.91749	0.012823	0.0651619	Up	hypothetical protein Saspl_027767 [Salvia splendens]
EVM0006397	902.212	1.41351e-61	1.00037e-58	Up	hypothetical protein Saspl_016047 [Salvia splendens]
EVM0006398	8.48781	9.52526e-09	2.6667e-07	Up	GDP-mannose transporter [Salvia splendens]
EVM0006399	0.367821	2.80425e-07	6.09093e-06	Down	pentatricopeptide repeat protein [Salvia miltiorrhiza]
EVM0006405	0.635854	0.017168	0.0813172	Down	thioredoxin 1 [Salvia splendens]
EVM0006406	1.50562	0.0490723	0.177217	Up	putative nuclear RNA export factor SDE5 isoform X1 [Sesamum indicum]
EVM0006413	1.62789	0.0168311	0.0801539	Up	hypothetical protein Saspl_015914 [Salvia splendens]
EVM0006419	0.528714	0.00101358	0.0085284	Down	hypothetical protein Saspl_051369 [Salvia splendens]
EVM0006420	0.0283459	0.0400629	0.153377	Down	probable pectinesterase 53 [Sesamum indicum]
EVM0006427	0.517714	0.0142787	0.0706914	Down	hypothetical protein Saspl_040440 [Salvia splendens]
EVM0006430	2.04156	0.0316788	0.128624	Up	hypothetical protein Saspl_020285 [Salvia splendens]
EVM0006434	0.120921	8.95806e-16	5.99038e-14	Down	PREDICTED: putative late blight resistance protein homolog R1A-10 [Erythranthe guttata]
EVM0006435	57.7343	2.82531e-07	6.12623e-06	Up	hypothetical protein Saspl_010227 [Salvia splendens]
EVM0006440	1.95386	0.014718	0.0723213	Up	probable galacturonosyltransferase-like 1 [Ipomoea triloba]
EVM0006441	0.381979	0.000676112	0.00606976	Down	hypothetical protein Saspl_027883 [Salvia splendens]
EVM0006446	Inf	0.0140325	0.069801	Up	hypothetical protein Saspl_037551 [Salvia splendens]
EVM0006448	6.43827	0.0033456	0.0225262	Up	hypothetical protein Saspl_022880 [Salvia splendens]
EVM0006451	0.122151	0.00125882	0.0101881	Down	hypothetical protein Saspl_038510 [Salvia splendens]
EVM0006454	5.50244	4.81872e-08	1.20719e-06	Up	pentatricopeptide repeat protein [Salvia miltiorrhiza]
EVM0006456	7.23916	4.89058e-05	0.000626141	Up	LETM1 and EF-hand domain-containing protein 1, mitochondrial [Salvia splendens]
EVM0006457	0.615152	0.0130902	0.066173	Down	hypothetical protein Saspl_026580 [Salvia splendens]
EVM0006458	0.450509	0.0133886	0.0673207	Down	hypothetical protein Saspl_003401 [Salvia splendens]
EVM0006459	1.60224	0.0352035	0.139619	Up	cyclic nucleotide gated channel, other eukaryote [Salvia splendens]
EVM0006471	0.548925	0.00175986	0.0135176	Down	E3 ubiquitin-protein ligase RFWD2 [Salvia splendens]
EVM0006479	0	3.4939e-06	6.01877e-05	Down
EVM0006481	0.135934	2.2991e-05	0.000320792	Down	serine/threonine-protein kinase [Dorcoceras hygrometricum]
EVM0006482	4.42483	0.00145326	0.0115382	Up	hypothetical protein Saspl_012996 [Salvia splendens]
EVM0006486	0.473125	0.000388433	0.00380196	Down	hypothetical protein Saspl_014222 [Salvia splendens]
EVM0006489	9.10814	1.05177e-14	6.24639e-13	Up	brassinosteroid insensitive 1-associated receptor kinase 1 [Salvia splendens]
EVM0006490	0.0431869	6.07075e-05	0.000753021	Down	hypothetical protein Saspl_037783 [Salvia splendens]
EVM0006491	2.07407	0.00577221	0.0352757	Up	homeobox-leucine zipper protein [Salvia splendens]
EVM0006500	5.12411	1.29946e-09	4.21753e-08	Up	PREDICTED: probable xyloglucan endotransglucosylase/hydrolase protein 23 [Vitis vinifera]
EVM0006507	2.09923	0.00506307	0.0316945	Up	solute carrier family 25 (mitochondrial carrier protein), member 16 [Salvia splendens]
EVM0006509	1.90525	0.00554952	0.0341523	Up	hypothetical protein Saspl_047416 [Salvia splendens]
EVM0006510	0.617303	0.00901379	0.0496333	Down	hypothetical protein Saspl_022931 [Salvia splendens]
EVM0006514	13.5188	8.38347e-13	4.12344e-11	Up	putative late blight resistance protein homolog R1B-16 isoform X1 [Sesamum indicum]
EVM0006516	0.469846	0.000632286	0.00573083	Down	Translation initiation factor 1 (eIF-1/SUI1) [Handroanthus impetiginosus]
EVM0006518	5.26156	0.000278449	0.00284456	Up	hypothetical protein Saspl_020445 [Salvia splendens]
EVM0006523	0.525802	0.0129072	0.0654299	Down	Protein BIC1, partial [Mucuna pruriens]
EVM0006529	0.531661	0.00306801	0.0209731	Down	tubulin beta chain [Cucurbita moschata]
EVM0006532	0.278271	2.79805e-05	0.000382245	Down	hypothetical protein Saspl_033669 [Salvia splendens]
EVM0006534	0.0644272	0.0352888	0.139814	Down	hypothetical protein CDL12_26160 [Handroanthus impetiginosus]
EVM0006541	2.90885	0.0127896	0.0650797	Up	glutamate receptor, ionotropic, plant [Salvia splendens]
EVM0006543	2.04772	0.00060125	0.00549449	Up	hypothetical protein Saspl_014650 [Salvia splendens]
EVM0006548	0.338333	4.83746e-06	7.98244e-05	Down	hypothetical protein Saspl_023263 [Salvia splendens]
EVM0006549	0.639909	0.0341381	0.136387	Down	ubiquinone biosynthesis protein COQ9 [Salvia splendens]
EVM0006550	136.65	0.000596678	0.00546055	Up	hypothetical protein Saspl_045771 [Salvia splendens]
EVM0006552	17.9366	2.06505e-05	0.000291487	Up	hypothetical protein MIMGU_mgv1a020747mg [Erythranthe guttata]
EVM0006554	130.092	5.51256e-09	1.60513e-07	Up	hypothetical protein MIMGU_mgv1a026366mg [Erythranthe guttata]
EVM0006558	0.537176	0.00728066	0.0419618	Down
EVM0006559	0.592097	0.00925324	0.0506453	Down	hypothetical protein Saspl_040476 [Salvia splendens]
EVM0006560	7.6498	0.00565098	0.0346846	Up	WRKY protein [Salvia miltiorrhiza]
EVM0006565	36.5033	3.98771e-11	1.58997e-09	Up	NADH-quinone oxidoreductase subunit E [Salvia splendens]
EVM0006580	0.478009	0.000110878	0.0012725	Down	Ubiquinone biosynthesis methyltransferase COQ5 [Handroanthus impetiginosus]
EVM0006582	3.2541	0.00300641	0.020635	Up	hypothetical protein Saspl_042067 [Salvia splendens]
EVM0006586	2.4517	0.0044295	0.0283057	Up	hypothetical protein Saspl_007581 [Salvia splendens]
EVM0006590	32.2881	0.0110881	0.0584892	Up	hypothetical protein Saspl_017513 [Salvia splendens]
EVM0006599	0.324604	0.0235148	0.102992	Down	3-dehydroquinate synthase [Salvia splendens]
EVM0006600	5.32292	1.22597e-05	0.000184496	Up	Glucose dehydrogenase/choline dehydrogenase/mandelonitrile lyase (GMC oxidoreductase family) [Handroanthus impetiginosus]
EVM0006601	0.641021	0.0428866	0.161279	Down	callose synthase [Salvia splendens]
EVM0006605	0.378039	2.38952e-07	5.28016e-06	Down	hypothetical protein Saspl_016012 [Salvia splendens]
EVM0006608	Inf	0.00856224	0.0477141	Up	fatty acid omega-hydroxylase [Salvia splendens]
EVM0006615	0.61772	0.0226982	0.100296	Down	hypothetical protein Saspl_032413 [Salvia splendens]
EVM0006634	6.15194	3.47976e-05	0.000465149	Up	ubiquinol oxidase [Salvia splendens]
EVM0006636	0.454091	0.000949095	0.0080523	Down	hypothetical protein Saspl_040021 [Salvia splendens]
EVM0006639	78.7091	0.000458144	0.00438251	Up	Protein RESPONSE TO LOW SULFUR like [Actinidia chinensis var. chinensis]
EVM0006641	1.77555	0.0142809	0.0706914	Up	MFS transporter [Salvia splendens]
EVM0006642	0.366602	7.35201e-05	0.00088901	Down	hypothetical protein Saspl_028466 [Salvia splendens]
EVM0006645	9.0051	9.80116e-07	1.91059e-05	Up	serine/threonine-protein kinase SAPK7 [Sesamum indicum]
EVM0006651	0.175275	0.000126627	0.00142626	Down	hypothetical protein CDL12_04030 [Handroanthus impetiginosus]
EVM0006657	0.415112	0.0141538	0.0702124	Down	L-tryptophan--pyruvate aminotransferase [Handroanthus impetiginosus]
EVM0006661	0.317175	1.24844e-05	0.000187133	Down	hypothetical protein CDL12_18704 [Handroanthus impetiginosus]
EVM0006662	0.58952	0.0169186	0.080475	Down	protein REDUCED WALL ACETYLATION 3 isoform X3 [Sesamum indicum]
EVM0006667	0.646457	0.0210243	0.0947583	Down	hypothetical protein Saspl_031252 [Salvia splendens]
EVM0006670	0.255754	0.0218143	0.0974035	Down	uncharacterized protein LOC105162245 [Sesamum indicum]
EVM0006671	0.322277	0.0087715	0.0486461	Down	oleosin 1-like [Sesamum indicum]
EVM0006673	1.64947	0.0310519	0.126989	Up	cytochrome b-561 [Salvia splendens]
EVM0006674	4.43448	0.0190086	0.0877356	Up	PREDICTED: proteasome assembly chaperone 2 [Erythranthe guttata]
EVM0006675	4.82362	0.0297193	0.123243	Up	mitochondrial uncoupling protein 5 [Sesamum indicum]
EVM0006678	3.38953	0.000930446	0.00792045	Up	hypothetical protein Saspl_049504 [Salvia splendens]
EVM0006688	0.637433	0.0309027	0.126561	Down	solute carrier family 35, member E3 [Salvia splendens]
EVM0006691	0.437994	4.03162e-05	0.000530019	Down	hypothetical protein Saspl_035638 [Salvia splendens]
EVM0006694	0.662298	0.0386327	0.149246	Down	hypothetical protein Saspl_033485 [Salvia splendens]
EVM0006697	0.609522	0.0168145	0.0800985	Down	hypothetical protein Saspl_032335 [Salvia splendens]
EVM0006700	0.659339	0.0392124	0.150915	Down	hypothetical protein Saspl_019017 [Salvia splendens]
EVM0006704	0.650678	0.0308539	0.126463	Down	pentatricopeptide repeat protein [Salvia miltiorrhiza]
EVM0006706	0.662814	0.0349824	0.139024	Down	hypothetical protein Saspl_005374 [Salvia splendens]
EVM0006716	12.1908	1.80762e-08	4.86835e-07	Up	hypothetical protein Saspl_001202 [Salvia splendens]
EVM0006720	0.196307	0.00016771	0.00182838	Down	hypothetical protein Saspl_019862 [Salvia splendens]
EVM0006721	4.48515	5.3139e-06	8.67313e-05	Up	basic helix-loop-helix transcription factor [Salvia miltiorrhiza]
EVM0006724	0.612287	0.0384577	0.148832	Down	hypothetical protein Saspl_013450 [Salvia splendens]
EVM0006730	67.7798	0.000364398	0.00359787	Up	hypothetical protein Saspl_021964 [Salvia splendens]
EVM0006731	161.537	2.95511e-12	1.36396e-10	Up	2-oxoisovalerate dehydrogenase E1 component alpha subunit [Salvia splendens]
EVM0006735	2.22558	0.0316841	0.128625	Up	PREDICTED: calcium-dependent protein kinase 20-like [Erythranthe guttata]
EVM0006737	0.518696	0.00139328	0.011107	Down	pyruvate kinase 1, cytosolic [Sesamum indicum]
EVM0006739	0.0508926	7.15499e-22	7.99539e-20	Down	hypothetical protein Saspl_016383 [Salvia splendens]
EVM0006756	0.646819	0.0240729	0.104968	Down	hypothetical protein Saspl_029410 [Salvia splendens]
EVM0006773	50.0695	2.14726e-07	4.79472e-06	Up	calcium-binding protein CML [Salvia splendens]
EVM0006778	3.54753	0.00955542	0.0519422	Up	SAUR family protein [Salvia splendens]
EVM0006783	3.31108	0.0221011	0.0982694	Up	hypothetical protein Saspl_028722 [Salvia splendens]
EVM0006787	51.7301	0.0196374	0.0900668	Up	calmodulin [Salvia splendens]
EVM0006788	Inf	5.22121e-09	1.52728e-07	Up	mlo protein [Salvia splendens]
EVM0006789	0.337941	0.0230453	0.101469	Down	U2-associated snRNP A' protein [Handroanthus impetiginosus]
EVM0006796	0.568317	0.0093051	0.0508865	Down	hypothetical protein Saspl_053158 [Salvia splendens]
EVM0006797	0.479189	0.00206392	0.0154252	Down	MYB-related transcription factor [Salvia miltiorrhiza]
EVM0006802	0	5.24445e-49	2.34418e-46	Down	2-isopropylmalate synthase A-like [Coffea arabica]
EVM0006806	0.34453	3.92931e-08	9.9911e-07	Down	PREDICTED: polygalacturonase-like [Erythranthe guttata]
EVM0006807	6.31917	0.0197622	0.0905415	Up	GTP-binding protein Era [Salvia splendens]
EVM0006816	1.55587	0.0338547	0.135387	Up	calcium-dependent protein kinase [Salvia splendens]
EVM0006819	0.413874	0.000588002	0.0053986	Down	hypothetical protein Saspl_038811 [Salvia splendens]
EVM0006820	1.60248	0.0451545	0.167241	Up	peroxin-6 [Salvia splendens]
EVM0006825	0.654587	0.0390603	0.150465	Down	hypothetical protein Saspl_026189 [Salvia splendens]
EVM0006834	3.68318	1.03473e-06	2.0063e-05	Up	hypothetical protein Saspl_018672 [Salvia splendens]
EVM0006835	0.0838091	3.9521e-12	1.80451e-10	Down	hypothetical protein Saspl_000257 [Salvia splendens]
EVM0006840	4.31578	9.71273e-09	2.71339e-07	Up	hypothetical protein Saspl_032345 [Salvia splendens]
EVM0006844	0.0862387	4.84278e-13	2.42883e-11	Down	hypothetical protein Saspl_053134 [Salvia splendens]
EVM0006846	0.645387	0.0244147	0.106114	Down	PREDICTED: calcium sensing receptor, chloroplastic [Erythranthe guttata]
EVM0006850	0.586458	0.00982937	0.0531704	Down	FKBP-type peptidyl-prolyl cis-trans isomerase [Handroanthus impetiginosus]
EVM0006852	2.4482	0.00600929	0.0364535	Up	hypothetical protein Saspl_031743 [Salvia splendens]
EVM0006855	3.70465	0.00569878	0.0349107	Up	hypothetical protein Saspl_042974 [Salvia splendens]
EVM0006858	0.430673	0.000358729	0.00355077	Down	hypothetical protein Saspl_019152 [Salvia splendens]
EVM0006861	3.85414	0.0412759	0.15688	Up	hypothetical protein Saspl_018951 [Salvia splendens]
EVM0006872	0.42257	0.00403834	0.0262874	Down	cytochrome P450 CYP94A49 [Salvia miltiorrhiza]
EVM0006876	0.519614	0.00299404	0.0205668	Down	hypothetical protein Saspl_036360 [Salvia splendens]
EVM0006880	0.441916	2.68843e-05	0.000369051	Down	protein SPA, chloroplastic [Sesamum indicum]
EVM0006884	2.32545	0.00701771	0.0408586	Up	F-box and leucine-rich repeat protein 2/20 [Salvia splendens]
EVM0006888	4.67134	0.0255102	0.109789	Up	glutamate receptor, ionotropic, plant [Salvia splendens]
EVM0006890	1.66049	0.0273747	0.115984	Up	hypothetical protein Saspl_016404 [Salvia splendens]
EVM0006898	0.416462	0.0399694	0.153042	Down	putative late blight resistance protein homolog R1B-16 isoform X1 [Sesamum indicum]
EVM0006899	12.8012	9.50718e-05	0.00111163	Up	hypothetical protein Saspl_050668 [Salvia splendens]
EVM0006901	1.54317	0.0410874	0.156406	Up	WRKY protein [Salvia miltiorrhiza]
EVM0006905	0.457255	0.0419364	0.158626	Down	hypothetical protein Saspl_012908 [Salvia splendens]
EVM0006910	1.77562	0.00685196	0.0401345	Up	hypothetical protein Saspl_020082 [Salvia splendens]
EVM0006912	0.112309	0.00259346	0.0184313	Down	hypothetical protein Saspl_015050 [Salvia splendens]
EVM0006917	5.31374	0.00042569	0.00411603	Up	cytochrome P450 CYP76S7 [Salvia miltiorrhiza]
EVM0006920	1.91231	0.00293374	0.0202453	Up	uncharacterized protein Saspl_013427 [Salvia splendens]
EVM0006922	7.74538	0.0209794	0.0946375	Up	heat shock transcription factor, other eukaryote [Salvia splendens]
EVM0006924	Inf	4.26063e-12	1.93154e-10	Up	PREDICTED: ADP,ATP carrier protein 1, mitochondrial-like [Daucus carota subsp. sativus]
EVM0006927	0.337903	5.62862e-07	1.15001e-05	Down	ESCRT-I complex subunit VPS28 [Salvia splendens]
EVM0006936	1.6274	0.0178629	0.0837523	Up	hypothetical protein Saspl_043141 [Salvia splendens]
EVM0006947	1.74382	0.0125516	0.0641376	Up	cytochrome P450 CYP72A330 [Salvia miltiorrhiza]
EVM0006954	2.53844	4.40247e-05	0.000572861	Up	phospholipase D1/2 [Salvia splendens]
EVM0006956	0	0.0388026	0.149744	Down	hypothetical protein Saspl_033374 [Salvia splendens]
EVM0006964	0.497784	0.000790751	0.00689957	Down	hypothetical protein Saspl_023356 [Salvia splendens]
EVM0006969	0.33812	0.0314733	0.128117	Down	hypothetical protein Saspl_015381 [Salvia splendens]
EVM0006974	0.296042	1.19776e-07	2.82299e-06	Down	PREDICTED: traB domain-containing protein-like [Erythranthe guttata]
EVM0006975	37.7834	8.59446e-21	8.79397e-19	Up	hypothetical protein Saspl_027399 [Salvia splendens]
EVM0006984	2.59827	0.000615627	0.00560177	Up	hypothetical protein Saspl_018677 [Salvia splendens]
EVM0006985	0.450957	0.00475974	0.0300915	Down	pentatricopeptide repeat protein [Salvia miltiorrhiza]
EVM0006987	1.97415	0.00107353	0.00891508	Up	hypothetical protein Saspl_044498 [Salvia splendens]
EVM0006990	0.277217	0.0135467	0.0678745	Down	ATP-dependent RNA helicase DDX41 [Salvia splendens]
EVM0006991	0.121434	1.04921e-06	2.03067e-05	Down	hypothetical protein Saspl_017192 [Salvia splendens]
EVM0006992	11.9259	0.0280996	0.118061	Up	3-ketoacyl-CoA synthase [Salvia splendens]
EVM0006994	0.187983	2.63147e-07	5.75985e-06	Down	primary-amine oxidase [Salvia splendens]
EVM0006995	0.648615	0.0380801	0.147739	Down	Serine/threonine protein kinase [Handroanthus impetiginosus]
EVM0006998	4.08824	0.000901913	0.00772141	Up	hypothetical protein E1A91_D10G024600v1 [Gossypium mustelinum]
EVM0006999	0.484889	0.000765375	0.00671727	Down	divalent anion:Na+ symporter, DASS family [Salvia splendens]
EVM0007001	0.231245	7.94669e-14	4.41102e-12	Down	uncharacterized protein LOC105166568 isoform X2 [Sesamum indicum]
EVM0007008	0.292633	0.0198441	0.0907535	Down	hypothetical protein Saspl_026749 [Salvia splendens]
EVM0007012	0.516657	0.000678082	0.00607888	Down	hypothetical protein Saspl_025500 [Salvia splendens]
EVM0007014	4.20048	1.3595e-08	3.72446e-07	Up	Lipoyltransferase [Salvia miltiorrhiza]
EVM0007016	2.35661	0.00414343	0.0268139	Up	hypothetical protein Saspl_026965 [Salvia splendens]
EVM0007017	7.70972	0.0134277	0.0674374	Up	hypothetical protein Saspl_030312 [Salvia splendens]
EVM0007020	Inf	2.74871e-09	8.42739e-08	Up	hypothetical protein Saspl_045176 [Salvia splendens]
EVM0007021	0.509888	0.00137259	0.0109558	Down	hypothetical protein Saspl_006219 [Salvia splendens]
EVM0007024	0.155831	3.32199e-11	1.33288e-09	Down	hypothetical protein Saspl_017272 [Salvia splendens]
EVM0007025	1.57716	0.0421908	0.159344	Up	hypothetical protein Saspl_045086 [Salvia splendens]
EVM0007031	0.55662	0.00589104	0.0358386	Down	putative alpha/beta hydrolase [Handroanthus impetiginosus]
EVM0007033	19.1201	0.0111789	0.058822	Up	hypothetical protein Saspl_018415 [Salvia splendens]
EVM0007035	2.06513	0.00706609	0.0410933	Up	hypothetical protein Saspl_036656 [Salvia splendens]
EVM0007038	0.344696	0.0437429	0.16351	Down	PREDICTED: cinnamoyl-CoA reductase 1-like [Erythranthe guttata]
EVM0007041	677.51	1.62338e-38	4.54509e-36	Up	putative late blight resistance protein homolog R1B-16 isoform X1 [Sesamum indicum]
EVM0007062	3.8672	0.00568122	0.0348199	Up	hypothetical protein Saspl_008532 [Salvia splendens]
EVM0007064	0.0159164	0.000231094	0.0024154	Down	PREDICTED: FBD-associated F-box protein At4g10400-like [Erythranthe guttata]
EVM0007066	1.616	0.021135	0.0950737	Up	hypothetical protein Saspl_017430 [Salvia splendens]
EVM0007067	0.653304	0.0308373	0.126447	Down	MYB-related transcription factor [Salvia miltiorrhiza]
EVM0007069	0.0272587	5.08366e-20	4.86922e-18	Down	hypothetical protein Saspl_027465 [Salvia splendens]
EVM0007071	2.72433	0.000110511	0.00126943	Up	peptide-methionine (S)-S-oxide reductase [Salvia splendens]
EVM0007075	0.129821	1.13366e-13	6.13234e-12	Down	hypothetical protein Saspl_045429 [Salvia splendens]
EVM0007076	0.52655	0.00111561	0.00921348	Down	hypothetical protein Saspl_014053 [Salvia splendens]
EVM0007077	Inf	8.2696e-06	0.000129259	Up	hypothetical protein Saspl_000817 [Salvia splendens]
EVM0007082	0.467476	0.00718295	0.0415737	Down	putative ABC transporter B family member 8, partial [Sesamum indicum]
EVM0007086	0.532723	0.0491153	0.177322	Down	hypothetical protein Saspl_036243 [Salvia splendens]
EVM0007088	0.477157	0.000552631	0.00512183	Down	hypothetical protein Saspl_010671 [Salvia splendens]
EVM0007095	0.518283	0.000783197	0.00684069	Down	U3 small nucleolar RNA-associated protein 11 [Salvia splendens]
EVM0007096	Inf	3.60911e-12	1.65681e-10	Up	hypothetical protein Saspl_040017 [Salvia splendens]
EVM0007105	5.5348	0.0424062	0.159897	Up	nuclear pore complex protein NUP98A isoform X1 [Sesamum indicum]
EVM0007107	0	0.00324444	0.0219787	Down	PREDICTED: uncharacterized protein LOC105781942 [Gossypium raimondii]
EVM0007124	0.136038	0.0195384	0.0897115	Down	hypothetical protein Saspl_004076 [Salvia splendens]
EVM0007130	Inf	3.67312e-08	9.36774e-07	Up	sulfoquinovosyltransferase [Salvia splendens]
EVM0007136	0.478369	0.019264	0.08877	Down	hypothetical protein Saspl_045730 [Salvia splendens]
EVM0007141	0.0215889	0.00626398	0.0375691	Down	hypothetical protein Saspl_019551 [Salvia splendens]
EVM0007145	0.666538	0.0458999	0.16914	Down	hypothetical protein Saspl_048391 [Salvia splendens]
EVM0007148	0.61173	0.0163961	0.0785226	Down	hypothetical protein Saspl_006277 [Salvia splendens]
EVM0007151	0.630337	0.0496664	0.17878	Down	hypothetical protein Saspl_006404 [Salvia splendens]
EVM0007154	0.414472	0.0193615	0.0891385	Down	hypothetical protein Saspl_036464 [Salvia splendens]
EVM0007157	2.79932	0.000979072	0.00827357	Up	PREDICTED: FK506-binding protein 4-like [Erythranthe guttata]
EVM0007159	0.274543	0.00209625	0.0156302	Down	auxin efflux carrier family [Salvia splendens]
EVM0007162	57.1075	2.34765e-06	4.1868e-05	Up	hypothetical protein Saspl_051468 [Salvia splendens]
EVM0007168	1.71567	0.0310391	0.126975	Up	hypothetical protein Saspl_010106 [Salvia splendens]
EVM0007169	1.63339	0.0232662	0.10208	Up	hypothetical protein Saspl_038696 [Salvia splendens]
EVM0007178	1.634	0.0275937	0.116512	Up	hypothetical protein Saspl_033655 [Salvia splendens]
EVM0007179	3.35082	3.49111e-06	6.01877e-05	Up	hypothetical protein Saspl_005924 [Salvia splendens]
EVM0007181	9.15645	0.0122222	0.0628703	Up	hypothetical protein Saspl_022516 [Salvia splendens]
EVM0007187	3.02465	4.79604e-07	9.93443e-06	Up	hypothetical protein Saspl_035018 [Salvia splendens]
EVM0007188	0.551051	0.00332104	0.0223904	Down	mitochondrial translocator assembly and maintenance protein 41 [Salvia splendens]
EVM0007189	0.000625014	3.51143e-59	2.41795e-56	Down	uncharacterized protein LOC110669864 [Hevea brasiliensis]
EVM0007190	0.372521	1.16976e-06	2.23548e-05	Down	YidC/Oxa1 family membrane protein insertase [Salvia splendens]
EVM0007194	1.98289	0.00147426	0.0116758	Up	Ras-related protein Rab-11A [Salvia splendens]
EVM0007195	1.76149	0.0221778	0.0985431	Up	hypothetical protein Saspl_041285 [Salvia splendens]
EVM0007198	Inf	3.50161e-07	7.45313e-06	Up	cinnamoyl-CoA reductase [Salvia splendens]
EVM0007208	2.25741	0.0182061	0.0848673	Up	UDP-glucosyl transferase 73C [Salvia splendens]
EVM0007210	3.49323	0.00146726	0.0116385	Up	hypothetical protein Saspl_027399 [Salvia splendens]
EVM0007221	1.86863	0.00436332	0.027981	Up	hypothetical protein Saspl_043675 [Salvia splendens]
EVM0007224	3.23768	0.00756944	0.0431999	Up	40S ribosomal protein S17 [Handroanthus impetiginosus]
EVM0007225	0.0639936	1.29483e-06	2.44007e-05	Down
EVM0007231	0.59381	0.00535213	0.0331457	Down	dehydrin, partial [Salvia miltiorrhiza]
EVM0007236	Inf	8.97558e-19	7.69965e-17	Up	hypothetical protein Saspl_038363 [Salvia splendens]
EVM0007243	3.04262	0.000932683	0.00793154	Up	hypothetical protein Saspl_033704 [Salvia splendens]
EVM0007245	1.78911	0.0100017	0.0539194	Up	hypothetical protein Saspl_014372 [Salvia splendens]
EVM0007251	14.4767	9.27169e-09	2.59872e-07	Up	hypothetical protein Saspl_011161 [Salvia splendens]
EVM0007258	0.457024	0.00525159	0.032682	Down	hypothetical protein Saspl_017272 [Salvia splendens]
EVM0007262	1.57686	0.043422	0.162716	Up	hypothetical protein Saspl_034481 [Salvia splendens]
EVM0007269	0.644916	0.0228971	0.100912	Down	hypothetical protein Saspl_038726 [Salvia splendens]
EVM0007272	0.12518	4.51622e-09	1.34108e-07	Down
EVM0007277	1.75577	0.0431226	0.161903	Up	hypothetical protein Saspl_015991 [Salvia splendens]
EVM0007279	Inf	0.00250756	0.0179037	Up	hypothetical protein Saspl_028191 [Salvia splendens]
EVM0007286	2.41027	0.00379418	0.0250112	Up	Rab3 GTPase-activating protein catalytic subunit [Salvia splendens]
EVM0007287	5.50018	0.0456763	0.168536	Up	hypothetical protein Saspl_006244 [Salvia splendens]
EVM0007296	1.70022	0.0170692	0.0809848	Up	snRNA-activating protein complex subunit 1 [Salvia splendens]
EVM0007297	2.65979	0.0210221	0.0947583	Up	PREDICTED: uncharacterized protein LOC105970568 [Erythranthe guttata]
EVM0007298	40.8114	1.95025e-06	3.55425e-05	Up	hypothetical protein Saspl_021640 [Salvia splendens]
EVM0007304	0.608295	0.00685634	0.0401484	Down	hypothetical protein Saspl_006945 [Salvia splendens]
EVM0007311	8.77436	0.0138466	0.0690889	Up	hypothetical protein Saspl_012855 [Salvia splendens]
EVM0007314	1.52984	0.0460992	0.169664	Up	hypothetical protein Saspl_026394 [Salvia splendens]
EVM0007315	0.571183	0.00361562	0.0239955	Down	Nuclear matrix protein [Handroanthus impetiginosus]
EVM0007320	1.73525	0.0228507	0.100803	Up	serine/threonine-protein kinase OSR1/STK39 [Salvia splendens]
EVM0007328	1.61971	0.0268999	0.11451	Up	pentatricopeptide repeat-containing protein At1g63130, mitochondrial [Sesamum indicum]
EVM0007331	0.394928	0.0116091	0.0604118	Down	hypothetical protein CDL12_11607 [Handroanthus impetiginosus]
EVM0007334	0.498848	0.00124794	0.0101226	Down	hypothetical protein Saspl_016863 [Salvia splendens]
EVM0007338	22.537	1.87035e-06	3.41842e-05	Up	S-type anion channel SLAH4-like [Sesamum indicum]
EVM0007341	0.0573866	3.30109e-13	1.68886e-11	Down	sulfate transporter 3 [Salvia splendens]
EVM0007346	1.68507	0.0169238	0.080475	Up	large subunit ribosomal protein L22 [Salvia splendens]
EVM0007355	3.23027	0.00104156	0.00870629	Up	ubiquinol oxidase [Salvia splendens]
EVM0007366	0.6251	0.016302	0.0782191	Down	PREDICTED: 2-dehydro-3-deoxyphosphooctonate aldolase [Erythranthe guttata]
EVM0007372	2.74539	0.0108882	0.0577356	Up	meiotically up-regulated gene 184 protein [Sesamum indicum]
EVM0007382	1.69882	0.00987111	0.0533509	Up	hypothetical protein Saspl_025710 [Salvia splendens]
EVM0007386	0.438237	0.000197245	0.00209479	Down	hypothetical protein CDL12_02656 [Handroanthus impetiginosus]
EVM0007397	0.622153	0.0112271	0.0589781	Down	hypothetical protein Saspl_037841 [Salvia splendens]
EVM0007400	4.6384	1.82425e-11	7.56974e-10	Up	Pectinesterase [Handroanthus impetiginosus]
EVM0007404	6.00046	3.33505e-06	5.77637e-05	Up	cytokinin-N-glucosyltransferase [Salvia splendens]
EVM0007406	3.21465	0.000147976	0.00163634	Up	E3 ubiquitin-protein ligase SDIR1 [Salvia splendens]
EVM0007415	Inf	0.0233033	0.102225	Up	hypothetical protein Saspl_003092 [Salvia splendens]
EVM0007419	0.406676	0.00108698	0.00901206	Down	pentatricopeptide repeat protein [Salvia miltiorrhiza]
EVM0007420	1.9415	0.0154495	0.0750185	Up	large subunit ribosomal protein L45 [Salvia splendens]
EVM0007428	0.249942	0.0366499	0.143679	Down	glycerol-3-phosphate acyltransferase 1 [Sesamum indicum]
EVM0007431	2.29225	0.000329532	0.00329248	Up	hypothetical protein Saspl_030579 [Salvia splendens]
EVM0007432	0.565359	0.0166293	0.0793858	Down	hypothetical protein Saspl_016016 [Salvia splendens]
EVM0007435	2.56713	0.00446648	0.0285063	Up	hypothetical protein Saspl_046557 [Salvia splendens]
EVM0007457	2.32661	0.00605857	0.0366826	Up	E3 ubiquitin-protein ligase arih1-like isoform X4 [Sesamum indicum]
EVM0007462	0.531825	0.00146861	0.011642	Down	transcription factor LUX-like [Dorcoceras hygrometricum]
EVM0007465	2.84426	0.000133806	0.00149588	Up	large subunit ribosomal protein L9 [Salvia splendens]
EVM0007467	1.8384	0.0209352	0.094455	Up	hypothetical protein Saspl_037072 [Salvia splendens]
EVM0007472	1.56777	0.0353724	0.140071	Up	hypothetical protein Saspl_049590 [Salvia splendens]
EVM0007473	3.82957	1.36748e-06	2.55804e-05	Up	hypothetical protein Saspl_041925 [Salvia splendens]
EVM0007475	2.02794	0.0024626	0.017639	Up	hypothetical protein Saspl_024746 [Salvia splendens]
EVM0007478	0.0312011	0.0106786	0.0567759	Down	hypothetical protein Saspl_036754 [Salvia splendens]
EVM0007481	0.338213	5.24545e-08	1.3013e-06	Down	xyloglucan 6-xylosyltransferase [Salvia splendens]
EVM0007487	0.638175	0.0241384	0.105164	Down	50S ribosomal protein 6 [Salvia splendens]
EVM0007490	0.395742	4.65522e-06	7.71671e-05	Down	spore coat protein A [Salvia splendens]
EVM0007491	0.53058	0.00188398	0.0142772	Down	hypothetical protein Saspl_006596 [Salvia splendens]
EVM0007497	1.83537	0.0134514	0.0675302	Up	6-phosphogluconate dehydrogenase [Salvia splendens]
EVM0007510	Inf	0.00416318	0.0269284	Up	hypothetical protein Saspl_022098 [Salvia splendens]
EVM0007512	0.0178995	4.81691e-22	5.50338e-20	Down	hypothetical protein VITISV_017741 [Vitis vinifera]
EVM0007514	1.5784	0.0276813	0.116794	Up	hypothetical protein Saspl_031178 [Salvia splendens]
EVM0007516	0.576438	0.00539471	0.0333608	Down	polyadenylate-binding protein 2 [Salvia splendens]
EVM0007519	0.495394	0.0452467	0.167423	Down	homoserine kinase [Salvia splendens]
EVM0007520	0.514309	0.0005268	0.00493086	Down	hypothetical protein Saspl_019053 [Salvia splendens]
EVM0007529	0.000586587	4.66643e-123	2.97228e-119	Down	hypothetical protein Saspl_019636 [Salvia splendens]
EVM0007534	0.420415	0.011064	0.0583863	Down	hypothetical protein Saspl_031390 [Salvia splendens]
EVM0007537	3.92216	0.0106765	0.0567759	Up	hypothetical protein Saspl_033906 [Salvia splendens]
EVM0007538	0.549862	0.00224811	0.0164448	Down	hypothetical protein Saspl_034227 [Salvia splendens]
EVM0007539	0.0428972	1.58668e-11	6.65987e-10	Down	hypothetical protein Saspl_032212 [Salvia splendens]
EVM0007540	0.579373	0.0314007	0.127882	Down	Adenine phosphoribosyl transferase [Handroanthus impetiginosus]
EVM0007543	5.71347	8.42013e-06	0.00013129	Up	hypothetical protein Saspl_035295 [Salvia splendens]
EVM0007544	0.139814	3.42774e-23	4.23942e-21	Down	hypothetical protein Saspl_027054 [Salvia splendens]
EVM0007547	1.868	0.0132674	0.0669095	Up
EVM0007549	0.258221	1.5969e-07	3.65552e-06	Down	universal stress protein 9 [Salvia miltiorrhiza]
EVM0007551	0.589066	0.00780459	0.0442863	Down	hypothetical protein Saspl_014670 [Salvia splendens]
EVM0007574	0.37414	0.0001055	0.00121791	Down	Glycerol-3-phosphate dehydrogenase/dihydroxyacetone 3-phosphate reductase [Handroanthus impetiginosus]
EVM0007577	1.54612	0.0474076	0.172921	Up	large subunit ribosomal protein L54 [Salvia splendens]
EVM0007579	0.344391	0.000180837	0.00194814	Down	omega-hydroxypalmitate O-feruloyl transferase [Sesamum indicum]
EVM0007580	5.24466	0.00151504	0.0119321	Up
EVM0007582	1.95574	0.00118269	0.00967961	Up	nuclear GTP-binding protein [Salvia splendens]
EVM0007590	1.7176	0.0143479	0.0709954	Up	hypothetical protein Saspl_023299 [Salvia splendens]
EVM0007593	0.49383	0.000298562	0.00301976	Down	uncharacterized oxidoreductase At1g06690, chloroplastic [Sesamum indicum]
EVM0007598	1.56625	0.0355825	0.140663	Up	hypothetical protein Saspl_022045 [Salvia splendens]
EVM0007608	0.26124	1.24863e-05	0.000187133	Down	hypothetical protein Saspl_041107 [Salvia splendens]
EVM0007618	Inf	0.0362264	0.142391	Up	hypothetical protein Saspl_048322 [Salvia splendens]
EVM0007622	2.25149	0.00407584	0.0264504	Up	hypothetical protein Saspl_043223 [Salvia splendens]
EVM0007623	0.601029	0.0436013	0.163208	Down	hypothetical protein CDL12_09422 [Handroanthus impetiginosus]
EVM0007625	0.567865	0.00344422	0.0230319	Down	hypothetical protein Saspl_006520 [Salvia splendens]
EVM0007626	0.378783	0.00532628	0.0330487	Down	GDT1-like protein 4 [Sesamum indicum]
EVM0007631	0.570514	0.00830578	0.0465394	Down	hypothetical protein Saspl_039674 [Salvia splendens]
EVM0007642	1.74108	0.00731712	0.04213	Up	GABA(A) receptor-associated protein [Salvia splendens]
EVM0007652	3.83236	0.00847598	0.0473058	Up	PREDICTED: E3 ubiquitin-protein ligase HERC2 [Populus euphratica]
EVM0007659	2.961	4.85531e-06	8.00153e-05	Up	hypothetical protein Saspl_005070 [Salvia splendens]
EVM0007661	0.450768	0.00420694	0.0271697	Down	hypothetical protein Saspl_016084 [Salvia splendens]
EVM0007662	0.174424	2.11297e-05	0.000297263	Down	hypothetical protein Saspl_005231 [Salvia splendens]
EVM0007663	0.122892	0.00422133	0.0272324	Down	AAA+-type ATPase [Handroanthus impetiginosus]
EVM0007671	3.55273	0.0359667	0.141632	Up	amino-acid N-acetyltransferase [Salvia splendens]
EVM0007672	0.397399	0.00380802	0.0250959	Down	solute carrier family 15 (peptide/histidine transporter), member 3/4 [Salvia splendens]
EVM0007676	0.214021	0.00229553	0.0167102	Down	PREDICTED: putative late blight resistance protein homolog R1B-8 [Erythranthe guttata]
EVM0007682	0.541416	0.00129994	0.0104677	Down	hypothetical protein Saspl_023835 [Salvia splendens]
EVM0007683	0.116992	0.0451845	0.167327	Down	hypothetical protein Saspl_001832 [Salvia splendens]
EVM0007691	0.293694	6.30685e-11	2.43095e-09	Down	magnesium chelatase subunit H [Salvia splendens]
EVM0007696	2.61283	0.000468388	0.00446115	Up	protein NRT1/ PTR FAMILY 4.3 [Sesamum indicum]
EVM0007701	0.489241	0.000245562	0.00254782	Down	hypothetical protein Saspl_017931 [Salvia splendens]
EVM0007702	27.1908	0.000500229	0.00471691	Up	MYB-related transcription factor [Salvia miltiorrhiza]
EVM0007715	0.288601	3.24591e-07	6.96122e-06	Down	hypothetical protein Saspl_007327 [Salvia splendens]
EVM0007718	0	0.000730687	0.00646405	Down	hypothetical protein VITISV_017741 [Vitis vinifera]
EVM0007724	6.25113	0.0265585	0.1134	Up	hypothetical protein MIMGU_mgv1a011645mg [Erythranthe guttata]
EVM0007725	0.453697	6.57383e-05	0.000806558	Down	alpha-1,4-galacturonosyltransferase [Salvia splendens]
EVM0007726	Inf	0.0217263	0.0970615	Up	hypothetical protein [Tanacetum cinerariifolium]
EVM0007746	0.562607	0.0140824	0.0699672	Down	AP endonuclease 2 [Salvia splendens]
EVM0007747	1.64146	0.0211655	0.0951569	Up	proline synthase co-transcribed bacterial homolog protein, partial [Sesamum indicum]
EVM0007749	11.97	0.00409009	0.0265293	Up	hypothetical protein Saspl_052221 [Salvia splendens]
EVM0007750	0.557335	0.0112787	0.059176	Down	spermidine synthase [Salvia splendens]
EVM0007752	13.4766	5.47367e-12	2.44667e-10	Up	hypothetical protein MIMGU_mgv1a026366mg [Erythranthe guttata]
EVM0007758	2.75531	0.0495741	0.178523	Up	hypothetical protein Saspl_018628 [Salvia splendens]
EVM0007761	3.84271	0.0249272	0.107844	Up	UDP-N-acetylglucosamine--dolichyl-phosphate N-acetylglucosaminephosphotransferase [Handroanthus impetiginosus]
EVM0007767	0.320909	4.54369e-08	1.14392e-06	Down	hypothetical protein Saspl_045117 [Salvia splendens]
EVM0007768	0.30458	0.033748	0.135087	Down	hypothetical protein Saspl_001935 [Salvia splendens]
EVM0007774	18.3621	0.00129326	0.0104206	Up	beta-amyrin 28-oxidase-like [Sesamum indicum]
EVM0007776	0.641291	0.0271235	0.115233	Down	hypothetical protein Saspl_026474 [Salvia splendens]
EVM0007777	9.9965	0.0391427	0.150729	Up	MYB-related transcription factor [Salvia miltiorrhiza]
EVM0007782	61.5933	1.37789e-16	9.86118e-15	Up
EVM0007790	26.3875	3.90559e-08	9.94071e-07	Up	hypothetical protein Saspl_003077 [Salvia splendens]
EVM0007793	0.616428	0.0141915	0.0703456	Down	protein transport protein SEC61 subunit alpha [Salvia splendens]
EVM0007799	2.27998	0.000275512	0.0028202	Up	putative ATPase N2B isoform X1 [Sesamum indicum]
EVM0007804	4.13297	3.87026e-09	1.15464e-07	Up	hypothetical protein Saspl_037734 [Salvia splendens]
EVM0007807	0.345717	1.04986e-06	2.03067e-05	Down	hypothetical protein Saspl_013406 [Salvia splendens]
EVM0007813	0.000508259	2.09217e-71	2.5383e-68	Down	ATP-dependent RNA helicase DDX5/DBP2 [Salvia splendens]
EVM0007818	0.665706	0.0350331	0.139162	Down	dual specificity protein kinase YAK1 [Salvia splendens]
EVM0007826	1.64535	0.0210248	0.0947583	Up	hypothetical protein Saspl_046967 [Salvia splendens]
EVM0007827	5.1276	0.000693065	0.00619576	Up	hypothetical protein Saspl_033225 [Salvia splendens]
EVM0007830	1.81807	0.00561015	0.0344755	Up	hypothetical protein Saspl_020078 [Salvia splendens]
EVM0007831	0.333739	1.3104e-06	2.46212e-05	Down	PREDICTED: 2-alkenal reductase (NADP(+)-dependent)-like [Erythranthe guttata]
EVM0007839	2.72548	1.65634e-05	0.000239638	Up	hypothetical protein Saspl_023908 [Salvia splendens]
EVM0007840	0.0637978	0.000710891	0.00631303	Down	mlo protein [Salvia splendens]
EVM0007847	0.536924	0.0156637	0.0759138	Down	uncharacterized protein LOC111382795 isoform X2 [Olea europaea var. sylvestris]
EVM0007848	2.19154	0.000168949	0.0018393	Up	hypothetical protein Saspl_023662 [Salvia splendens]
EVM0007849	0.040986	0.0352694	0.139772	Down	hypothetical protein Saspl_010459 [Salvia splendens]
EVM0007854	0.216858	0.000307208	0.00308927	Down	hypothetical protein Saspl_038506 [Salvia splendens]
EVM0007861	0.287045	0.00250785	0.0179037	Down	hypothetical protein Saspl_035894 [Salvia splendens]
EVM0007863	1.50575	0.0481827	0.175021	Up	hypothetical protein Saspl_011685 [Salvia splendens]
EVM0007865	18.1579	0.0160683	0.0774184	Up	kinesin family member 11 [Salvia splendens]
EVM0007878	0.315977	2.72152e-06	4.76883e-05	Down	pentatricopeptide repeat protein [Salvia miltiorrhiza]
EVM0007882	Inf	7.44759e-21	7.65119e-19	Up	hypothetical protein Saspl_023859 [Salvia splendens]
EVM0007883	0.00267233	1.2962e-22	1.54321e-20	Down	hypothetical protein MIMGU_mgv1a023002mg [Erythranthe guttata]
EVM0007885	Inf	2.95574e-37	7.53062e-35	Up	hypothetical protein EZV62_022225 [Acer yangbiense]
EVM0007893	0.65456	0.034147	0.136387	Down	hypothetical protein Saspl_009395 [Salvia splendens]
EVM0007894	0.0405376	8.73107e-13	4.27789e-11	Down	verticillium wilt resistance-like protein [Mentha x piperita]
EVM0007895	38.2901	1.63872e-07	3.7378e-06	Up	hypothetical protein MIMGU_mgv1a001245mg [Erythranthe guttata]
EVM0007896	2.59761	0.0352242	0.139636	Up	3-hydroxy-3-methylglutaryl-coenzyme A reductase 1 [Salvia miltiorrhiza]
EVM0007899	0.518485	0.0465227	0.170646	Down	disease resistance protein [Striga asiatica]
EVM0007907	0.318102	3.65969e-05	0.000485634	Down	hypothetical protein Saspl_012906 [Salvia splendens]
EVM0007910	12.8295	2.2919e-07	5.09537e-06	Up	putative mediator of RNA polymerase II transcription subunit 37e [Capsicum baccatum]
EVM0007914	0.461027	3.73889e-05	0.000495627	Down	ATP-binding cassette, subfamily F, member 3 [Salvia splendens]
EVM0007917	2.86562	0.000306336	0.00308369	Up	hypothetical protein Saspl_046205 [Salvia splendens]
EVM0007918	1.94896	0.00165833	0.0128676	Up	small subunit ribosomal protein S14e [Salvia splendens]
EVM0007921	Inf	0.0147493	0.0724471	Up	hypothetical protein Saspl_009481 [Salvia splendens]
EVM0007924	6.14395	0.00532738	0.0330487	Up	putative hydrolase of the HAD superfamily [Salvia splendens]
EVM0007931	1.98639	0.00274659	0.019267	Up	hypothetical protein Saspl_046452 [Salvia splendens]
EVM0007933	3.73381	4.66219e-09	1.3796e-07	Up	cytochrome P450 CYP71AH15 [Salvia miltiorrhiza]
EVM0007934	2.27744	0.027093	0.115175	Up	hypothetical protein Saspl_038323 [Salvia splendens]
EVM0007937	2.15256	0.0490861	0.177241	Up	mitogen-activated protein kinase kinase kinase 19 [Salvia splendens]
EVM0007946	0.561158	0.0078847	0.0446424	Down	hypothetical protein Saspl_040246 [Salvia splendens]
EVM0007953	2.98226	0.00844104	0.0471728	Up	heat shock transcription factor, other eukaryote [Salvia splendens]
EVM0007954	0.128949	0.00332445	0.0224075	Down	Alpha/beta hydrolase [Handroanthus impetiginosus]
EVM0007955	0.178217	1.28674e-17	1.0277e-15	Down	hypothetical protein Saspl_030312 [Salvia splendens]
EVM0007956	2.44138	0.00962591	0.0522305	Up	hypothetical protein Saspl_017031 [Salvia splendens]
EVM0007959	0.214522	2.20751e-07	4.92064e-06	Down	uncharacterized protein LOC25490772 [Medicago truncatula]
EVM0007961	1.97134	0.00776493	0.0441049	Up	hypothetical protein Saspl_026481 [Salvia splendens]
EVM0007971	1.5295	0.0468718	0.171525	Up	hypothetical protein Saspl_035682 [Salvia splendens]
EVM0007974	0.279562	1.45915e-09	4.69395e-08	Down	cytochrome P450 CYP86A92 [Salvia miltiorrhiza]
EVM0007975	0.500435	0.000486098	0.00460402	Down	hypothetical protein Saspl_006117 [Salvia splendens]
EVM0007980	2.09121	0.040214	0.153863	Up	nucleolar complex protein 3 [Salvia splendens]
EVM0007983	0.247201	0.0292723	0.12188	Down	MYB-related protein [Rehmannia glutinosa]
EVM0007994	3.57399	1.75318e-07	3.97398e-06	Up	uncharacterized protein LOC111403360 [Olea europaea var. sylvestris]
EVM0008002	0.386601	2.72943e-05	0.000374059	Down
EVM0008006	0.47652	8.43036e-05	0.00100041	Down	hypothetical protein Saspl_030057 [Salvia splendens]
EVM0008011	0.00100999	9.64246e-47	3.89953e-44	Down	40S ribosomal protein S20 [Hibiscus syriacus]
EVM0008012	0.606792	0.0100821	0.0542152	Down	hypothetical protein Saspl_025804 [Salvia splendens]
EVM0008016	4.03907	0.000623303	0.00565966	Up	cinnamyl alcohol dehydrogenase [Salvia miltiorrhiza]
EVM0008029	5.10057	1.44134e-07	3.33842e-06	Up	integrator complex subunit 9 [Salvia splendens]
EVM0008030	0.457555	0.0251749	0.108676	Down	uncharacterized protein LOC111410101 [Olea europaea var. sylvestris]
EVM0008033	0.0159563	0.000363674	0.00359553	Down	hypothetical protein Saspl_027940 [Salvia splendens]
EVM0008039	0.562072	0.0072401	0.0418094	Down	hypothetical protein Saspl_030968 [Salvia splendens]
EVM0008045	3.74583	2.01309e-06	3.66354e-05	Up	hypothetical protein Saspl_015752 [Salvia splendens]
EVM0008048	0.613121	0.0220556	0.0980856	Down	hypothetical protein Saspl_041471 [Salvia splendens]
EVM0008049	Inf	0.0128491	0.065252	Up	hypothetical protein Saspl_022070 [Salvia splendens]
EVM0008053	8.50757	2.0646e-09	6.47009e-08	Up	hypothetical protein Saspl_037157 [Salvia splendens]
EVM0008054	0.46084	8.81737e-05	0.00103716	Down	repressor of RNA polymerase III transcription MAF1 homolog [Sesamum indicum]
EVM0008055	3.23328	0.015117	0.0737556	Up	hypothetical protein Saspl_023112 [Salvia splendens]
EVM0008062	3.59518	0.0325402	0.131346	Up	cytochrome P450 CYP72A329 [Salvia miltiorrhiza]
EVM0008067	0.615635	0.0384722	0.148832	Down	hypothetical protein Saspl_019227 [Salvia splendens]
EVM0008068	3.97169	4.87735e-06	8.02747e-05	Up	MLO-like protein 6 [Sesamum indicum]
EVM0008069	0.542567	0.00246715	0.0176617	Down	pentatricopeptide repeat protein [Salvia miltiorrhiza]
EVM0008077	21.8201	0.00222629	0.0163133	Up	hypothetical protein Saspl_010663 [Salvia splendens]
EVM0008084	0.329701	0.0248247	0.107602	Down	PREDICTED: uncharacterized protein LOC100256155 [Vitis vinifera]
EVM0008087	0.439937	0.0276834	0.116794	Down	uncharacterized protein LOC105171968 [Sesamum indicum]
EVM0008093	4.99424	0.000367862	0.00362708	Up	hypothetical protein Saspl_030789 [Salvia splendens]
EVM0008103	1.80894	0.00632075	0.0378117	Up	hypothetical protein Saspl_014199 [Salvia splendens]
EVM0008109	1.77501	0.0150413	0.0734959	Up	mevalonate kinase [Salvia miltiorrhiza]
EVM0008116	5.97677	0.00159543	0.0124535	Up	hypothetical protein Saspl_033129 [Salvia splendens]
EVM0008119	0.600381	0.0182238	0.0849162	Down	hypothetical protein Saspl_051001 [Salvia splendens]
EVM0008133	0.339768	3.1223e-05	0.000421345	Down	protein ECERIFERUM 26-like [Olea europaea var. sylvestris]
EVM0008136	3.12722	0.0426306	0.16053	Up	hypothetical protein Saspl_003498 [Salvia splendens]
EVM0008137	0.309213	2.88489e-08	7.52876e-07	Down	small subunit ribosomal protein S12e [Salvia splendens]
EVM0008140	0.334936	3.19106e-08	8.23896e-07	Down	N-acetyl-gamma-glutamyl-phosphate reductase [Salvia splendens]
EVM0008144	1215.56	5.9601e-15	3.65028e-13	Up	Vacuolar sorting protein VPS1, dynamin [Handroanthus impetiginosus]
EVM0008145	2.57992	3.11835e-05	0.000421035	Up	hypothetical protein CDL12_27870 [Handroanthus impetiginosus]
EVM0008152	0.098298	4.46031e-06	7.44203e-05	Down	hypothetical protein Saspl_014185 [Salvia splendens]
EVM0008157	1.6701	0.0170898	0.0810527	Up	protein farnesyltransferase/geranylgeranyltransferase type-1 subunit alpha [Salvia splendens]
EVM0008163	4.95394	3.13813e-05	0.000422363	Up	Ras-related protein Rab-11A [Salvia splendens]
EVM0008165	1.89503	0.0026474	0.0187414	Up	hypothetical protein Saspl_020954 [Salvia splendens]
EVM0008166	0.501047	0.000245995	0.00254982	Down	photosystem II PsbY protein [Salvia splendens]
EVM0008167	Inf	0.0138233	0.0690436	Up
EVM0008169	1.59812	0.0291385	0.121464	Up	regulator of ribonuclease activity A [Salvia splendens]
EVM0008170	0.601416	0.0200335	0.0913508	Down	hypothetical protein Saspl_015437 [Salvia splendens]
EVM0008171	1.9911	0.00203827	0.0152681	Up	hypothetical protein Saspl_010828 [Salvia splendens]
EVM0008172	0.459873	0.0107289	0.0570077	Down	Anaphase promoting complex, Cdc20, Cdh1, and Ama1 subunits [Handroanthus impetiginosus]
EVM0008173	10.6596	0.0167781	0.0799938	Up	hypothetical protein Saspl_015276 [Salvia splendens]
EVM0008178	1.6272	0.0211303	0.0950737	Up	hypothetical protein Saspl_029753 [Salvia splendens]
EVM0008184	8.47746	7.87848e-10	2.64464e-08	Up	hypothetical protein Saspl_027399 [Salvia splendens]
EVM0008188	0.489104	0.00028975	0.00293997	Down	putative methyltransferase DDB_G0268948 [Quercus lobata]
EVM0008197	4.33326	0.00639104	0.0381516	Up	UDP-glucuronate decarboxylase [Salvia splendens]
EVM0008206	2.68311	0.00057806	0.00532459	Up	bromodomain-containing protein 4 [Salvia splendens]
EVM0008209	0.301354	2.52705e-06	4.46183e-05	Down	hypothetical protein Saspl_037253 [Salvia splendens]
EVM0008210	6.34726	0.002307	0.0167601	Up	hypothetical protein MIMGU_mgv1a019121mg [Erythranthe guttata]
EVM0008218	0.0877027	1.18679e-33	2.65238e-31	Down	urease accessory protein [Salvia splendens]
EVM0008220	0.226871	0.0127799	0.0650564	Down	hypothetical protein Saspl_001611 [Salvia splendens]
EVM0008226	0.610282	0.0271827	0.115388	Down	hypothetical protein Saspl_033642 [Salvia splendens]
EVM0008227	2.3414	0.0140003	0.0696815	Up	DNA damage-binding protein 2 [Salvia splendens]
EVM0008228	0	0.00249118	0.0178037	Down	AT-hook motif nuclear-localized protein 22-like [Sesamum indicum]
EVM0008229	0.367073	6.341e-05	0.000783872	Down	hypothetical protein Saspl_009680 [Salvia splendens]
EVM0008233	3.21684	0.00570478	0.0349307	Up	large subunit ribosomal protein L46 [Salvia splendens]
EVM0008234	1.63028	0.01718	0.0813592	Up	mediator of RNA polymerase II transcription subunit 20 [Salvia splendens]
EVM0008235	0.656992	0.0270622	0.115094	Down	hypothetical protein Saspl_042712 [Salvia splendens]
EVM0008242	3.23755	0.00897629	0.0494632	Up	R2R3-MYB transcription factor An [Salvia miltiorrhiza]
EVM0008245	21.267	1.39477e-21	1.51217e-19	Up	hypothetical protein Saspl_019367 [Salvia splendens]
EVM0008246	1.59949	0.0226169	0.100023	Up	hypothetical protein Saspl_024115 [Salvia splendens]
EVM0008252	0.276508	0.00293942	0.0202686	Down	hypothetical protein CDL12_00800 [Handroanthus impetiginosus]
EVM0008258	3.17174	0.00179253	0.0137395	Up	multidrug resistance protein, MATE family [Salvia splendens]
EVM0008260	3.9182	3.81344e-09	1.14036e-07	Up
EVM0008266	0.240269	0.00054618	0.00507682	Down	SAUR family protein [Salvia splendens]
EVM0008268	0.593182	0.0067126	0.0395339	Down	elongation factor TuB, chloroplastic [Sesamum indicum]
EVM0008270	0.663545	0.0448552	0.166398	Down	hypothetical protein Saspl_044810 [Salvia splendens]
EVM0008272	2.84183	0.000220567	0.00231546	Up	magnesium/proton exchanger [Salvia splendens]
EVM0008273	0.481039	0.0292584	0.121865	Down	hypothetical protein Saspl_014222 [Salvia splendens]
EVM0008276	0.312744	1.38057e-05	0.000203365	Down	hypothetical protein Saspl_035232 [Salvia splendens]
EVM0008281	58.6727	1.88518e-15	1.22599e-13	Up	Multiple organellar RNA editing factor 9 like [Actinidia chinensis var. chinensis]
EVM0008287	0.0283706	5.34472e-57	3.16681e-54	Down	PREDICTED: lysine histidine transporter-like 2 [Erythranthe guttata]
EVM0008289	39.5054	1.80093e-21	1.91984e-19	Up	hypothetical protein MIMGU_mgv1a023002mg [Erythranthe guttata]
EVM0008290	2.03985	0.00106062	0.00883063	Up	Citrate synthase [Handroanthus impetiginosus]
EVM0008299	0.546646	0.00166528	0.0129078	Down	GDP-L-galactose phosphorylase [Salvia splendens]
EVM0008305	0.632293	0.0215828	0.0965562	Down	hypothetical protein Saspl_018404 [Salvia splendens]
EVM0008314	0	1.28757e-16	9.26687e-15	Down	probable glutathione S-transferase [Malus domestica]
EVM0008316	0.27	3.60145e-10	1.28204e-08	Down	uncharacterized protein LOC105157258 [Sesamum indicum]
EVM0008320	1.52487	0.0430623	0.161749	Up	hypothetical protein Saspl_023824 [Salvia splendens]
EVM0008321	26.6962	0.00431881	0.0277655	Up
EVM0008325	1.61498	0.0455125	0.168121	Up	mitochondrial pyruvate carrier 4-like [Olea europaea var. sylvestris]
EVM0008330	1.81103	0.00693552	0.0404818	Up	hypothetical protein Saspl_001572 [Salvia splendens]
EVM0008332	Inf	0.00522166	0.0325434	Up	hypothetical protein Saspl_045104 [Salvia splendens]
EVM0008335	1.95363	0.00278775	0.0195073	Up	pentatricopeptide repeat protein [Salvia miltiorrhiza]
EVM0008337	0.0622961	4.88788e-15	3.02266e-13	Down	Secretory carrier-associated membrane protein like [Actinidia chinensis var. chinensis]
EVM0008340	0.0841386	1.11935e-06	2.14427e-05	Down	hypothetical protein Saspl_048532 [Salvia splendens]
EVM0008346	0.0308801	6.40953e-41	2.01607e-38	Down	rosmarinic acid synthase 6 [Salvia miltiorrhiza]
EVM0008348	1.66982	0.0360745	0.141969	Up	hypothetical protein Saspl_024655 [Salvia splendens]
EVM0008349	3.01628	4.21976e-07	8.87786e-06	Up	hypothetical protein Saspl_046187 [Salvia splendens]
EVM0008350	0.52522	0.000700495	0.00624015	Down	fructose-bisphosphate aldolase, class I [Salvia splendens]
[truncated: 5,036 more rows]

## Sheet: Table S9
Table S9. TPM values of genes in the heatmaps presented in this study.
ID	Gene	WT1	WT2	WT3	OE-2	OE-5	OE-6	OE-7	OE-8
scaffold1011|size84844-3	SmTERF3	5.38021	7.045	5.57078	5.67518	5.85133	5.46692	5.38739	6.95638
scaffold10368|size13794	SmTERF4	11.0225	10.8935	12.4335	3.46821	3.99116	2.61965	3.3703	3.20891
scaffold1160|size75988	SmTERF8	3.74819	2.33204	3.63357	6.23009	7.13232	5.18717	7.15312	5.77911
scaffold1497|size68535	SmTERF12	4.0509	4.98601	3.55393	3.81987	3.64022	4.21732	3.90032	4.87535
scaffold1572|size67140	SmTERF16	5.74468	4.41087	4.4978	1.70729	1.37593	1.66022	1.5322	1.61487
scaffold16327|size5285	SmTERF18	1.80823	1.21979	0.933317	1.36822	1.87549	1.56732	1.28249	0.930079
scaffold2589|size53074-1	SmTERF19	1.8212	2.1997	2.06469	3.08792	2.36693	2.17209	3.08342	3.44861
scaffold2760|size51118	SmTERF21	3.2916	3.47831	3.20484	1.40983	1.77549	2.06872	1.52732	0.877374
scaffold31|size312821-1	SmTERF26	9.55541	8.4942	8.24476	5.1682	6.2297	5.02851	5.83041	5.11994
scaffold3318|size45828-1	SmTERF29	18.6882	16.4614	14.8351	6.61266	6.28904	6.91948	7.57521	5.74439
scaffold363|size111466	SmTERF33	5.11868	5.73222	3.13875	2.3874	3.88266	1.68634	2.35028	2.46147
scaffold374|size110621	SmTERF35	4.84505	5.14045	6.09417	3.99125	2.74421	3.7981	4.7495	4.53996
scaffold4007|size40397-1	SmTERF38	4.55024	3.61775	2.56275	2.64875	1.72238	1.78323	2.15834	1.98337
scaffold4007|size40397-2	SmTERF39	2.39292	2.67983	2.26245	5.43705	4.15733	5.37192	6.19109	5.08011
scaffold524|size99469	SmTERF45	8.67136	7.59158	7.46436	4.84308	5.10054	5.05618	3.7054	5.23894
scaffold5548|size30732-2	SmTERF49	10.8541	8.88946	10.8004	8.51061	8.78978	7.03026	10.251	7.20354
scaffold6062|size28367	SmTERF50	0.164517	0.092696	0.307551	0.298209	0	0	0	0
scaffold7629|size21905	SmTERF56	5.29744	4.63487	4.64232	4.42221	4.36789	3.98304	4.41467	3.88263
EVM0000170	SmCNGC10	0.0324107	0.108533	0.162386	0.842274	0.514517	2.19267	1.56974	1.19218
EVM0002723	SmCNGC17	6.28444	7.62608	6.92444	8.13197	10.4008	13.4026	14.8111	18.8556
EVM0004366	SmCNGC20-1	9.4845	12.0992	9.40866	72.4248	24.9999	32.1183	53.7335	56.7189
EVM0006459	SmCNGC1	4.07068	7.1443	4.20088	11.127	7.31565	10.0794	8.72485	9.46677
EVM0008607	SmCNGC20-2	20.25	22.3651	24.8887	73.203	42.4917	54.6507	60.2488	58.4836
EVM0025181	SmCNGC15b	1.54166	2.00178	3.11328	4.34189	4.12056	4.61178	7.61907	4.416
EVM0003383	SmCDPK10-1	11.4584	14.5529	11.827	46.2817	28.0719	36.9725	44.9178	39.6499
EVM0006735	SmCDPK20	0.390206	0.670087	0.413564	1.34489	1.51884	1.15634	0.951548	1.19125
EVM0006816	SmCDPK-SK5	14.2448	15.1171	18.282	25.2786	28.1624	29.5716	28.4865	28.053
EVM0010997	SmCDPK32	51.3156	46.4545	34.7815	83.9672	63.8246	80.4385	80.1472	102.891
EVM0015853	SmCDPK1	14.5855	23.8878	14.4399	47.8867	45.2786	52.1861	45.1502	46.3323
EVM0021092	SmCDPK26-1	20.6055	29.107	24.4556	46.3829	44.6917	49.8041	49.7046	49.8171
EVM0022132	SmCDPK26-2	2.37479	5.19695	1.13503	14.4767	7.71973	14.328	6.05358	10.4654
EVM0023697	SmCDPK10-2	12.4557	15.5192	7.75863	44.1648	27.7228	29.4806	37.5597	39.4622
EVM0027793	SmCDPK18	58.0125	95.4318	31.403	124.761	93.8952	123.005	124.752	150.372
EVM0012848	SmCERK1	14.1143	14.7846	13.8129	26.7732	25.3914	26.6086	31.5607	31.763
EVM0001140	SmEFR1	5.5276	5.50998	3.86437	37.0468	24.769	29.5929	14.1273	28.7192
EVM0002184	SmEFR2	0.148013	0	0	0.464233	0.146856	1.04307	0.26068	0.358187
EVM0002234	SmEFR3	0.122374	0.239044	0.249082	0.150785	0.121417	0.186851	0.0404109	0.25172
EVM0003497	SmEFR4	1.02094	1.71843	0.832227	5.86688	10.4672	18.8814	38.5586	19.42
EVM0005037	SmEFR5	0.0923214	0.46373	0.0578192	1.86145	0.457998	0.910845	1.01623	1.34049
EVM0005557	SmEFR6	0	0	0	0.505134	0.751035	0.544788	0.340377	0.467695
EVM0007444	SmEFR7	0.830107	0.907279	0.25994	1.1778	0.669188	1.10498	1.08126	1.17182
EVM0011764	SmEFR8	0.0523272	0.097348	0.196629	2.81349	1.69599	2.60589	1.84317	1.90789
EVM0012230	SmEFR9	3.3605	3.29764	3.12223	9.54718	4.43342	6.36724	6.06483	9.43704
EVM0013461	SmEFR10	49.5506	34.8673	33.6098	5.07423	2.93562	4.92111	3.53386	5.23426
EVM0019927	SmEFR11	1.69879	1.7382	1.39639	6.42228	5.19697	6.53451	6.21753	8.11923
EVM0021097	SmEFR12	0.0175766	0.0196194	0.0220158	1.95309	0.784761	1.35426	0.742939	0.782639
EVM0022568	SmEFR13	0	0	0	0.0300014	0.0166087	0.0629155	0.0147409	0.0324074
EVM0023474	SmEFR14	0.0419258	0	0.0525147	0.432062	0.561572	0.472732	0.129219	0.608754
EVM0026857	SmEFR15	0.348975	0.816165	0.603632	5.49501	4.33632	4.94979	3.01453	4.71316
EVM0027875	SmEFR16	0.213797	0.119322	0.267794	0.670558	1.16669	1.50666	0.470673	1.13824
add_RNAAddG005347	SmEFR17	0.0597374	0.13336	0	0.428256	0	0.449044	0.210418	0.289125
EVM0006489	SmBAK1-1	2.51602	6.39062	2.12242	46.5426	28.6315	37.2949	41.9155	42.3971
EVM0009039	SmBAK1-2	52.5309	54.7889	50.4954	76.9676	78.4397	83.8556	80.2683	79.7739
EVM0008646	SmWRKY22	3.44227	2.58364	1.93281	7.499	5.06415	7.80725	7.2123	5.74495
EVM0005923	SmWRKY25	2.16032	3.0297	0.346915	3.27616	7.19972	5.56917	3.2194	5.14747
EVM0002325	SmPR1-1	2.23634	1.19386	3.4101	0.261396	0.289416	1.55314	0.599357	0.752955
EVM0006953	SmPR1-2	1.37361	0.707658	1.58819	0.473433	0.733855	0.397132	0.0930463	0.71596
EVM0019142	SmPR1-3	1.5233	0.242906	4.49751	0.780037	0.539783	0.715664	0.670709	0.842593
EVM0023500	SmPR1-4	21.9356	5.35609	84.8597	0.20476	0	0.322049	0.301819	0.995312
EVM0003311	SmPR2	8.17444	12.3153	5.40217	17.7739	28.8595	26.0584	22.7434	33.5199
EVM0001174	SmPR3-1	0.553929	0.0772884	0.520372	11.8512	38.8153	280.801	6.70709	34.3835
EVM0002823	SmPR3-2	0.0652844	0.0728719	0.245318	6.61082	20.2742	186.788	4.08174	16.9361
EVM0006727	SmPR3-3	0	0	0	0.975877	0.231532	0.146178	0.136996	0.150591
EVM0007311	SmPR3-4	0.747495	1.13778	0.425583	4.68892	3.37114	16.729	4.48801	12.8926
EVM0010810	SmPR3-5	32.7109	52.5445	12.8254	339.563	206.527	917.428	407.388	822.392
EVM0021228	SmPR3-6	1.01931	0.455111	0.25535	5.05429	2.0901	10.9824	2.87233	10.9192
EVM0022532	SmPR3-7	23.295	29.1698	8.59648	72.6786	29.0711	44.8311	60.6689	55.1275
EVM0026829	SmPR3-8	0	0	0	3.72291	12.6407	94.1424	1.34142	6.70244
EVM0027614	SmPR3-9	0.0496729	0.110892	0.311092	6.72146	8.82193	177.92	7.34864	12.5977
EVM0015146	SmPR10	3176.63	3962.12	2982.15	4507.7	5457.21	4398.12	4847.02	4121.91
EVM0023583	SmNHO1	55.4331	48.611	61.6408	85.0047	64.8483	89.0981	160.785	113.305
EVM0015769	SmRPM1-1	0.95673	0.840705	0.586433	4.43266	3.67581	4.60958	4.01529	4.80784
EVM0027553	SmRPM1-2	1.05192	0.443087	0.323185	2.91688	2.63878	3.26362	2.8314	2.42074
EVM0008332	SmRPS2-1	0	0	0	0.13882	0.307402	0.291118	0.109132	0.239925
EVM0013715	SmRPS2-2	0.0880522	0.0393143	0.0220582	2.22514	0.594073	1.60507	1.05452	2.52291
EVM0014712	SmRAR1	27.4612	30.0938	35.756	59.6141	56.2321	60.2334	57.1848	61.8094
SMil_00012361	SmMAPK1	54.6941	64.8285	60.8696	72.4529	76.0837	66.7576	78.171	73.4484
SMil_00020318	SmMAPK2	56.6277	55.7611	54.6792	55.6601	67.9766	60.0393	70.6357	59.1678
SMil_00014847	SmMAPK3	221.416	155.067	58.6321	384.975	258.734	389.718	249.265	362.621
SMil_00011692	SmMAPK4	31.1701	38.1172	41.0648	62.6483	42.5271	56.6953	57.6142	74.7504
SMil_00009325	SmMAPK5	8.2834	6.18116	7.86185	15.8396	12.63	13.697	15.0828	21.5372
SMil_00025154	SmMAPK7	4.33549	5.41095	3.89356	86.182	15.6282	37.9872	111.648	116.579
SMil_00015618	SmMAPK8	4.4557	5.13924	5.88192	7.39241	5.70831	7.88885	6.7728	7.98572
SMil_00023815	SmMAPK9	28.9938	24.4676	25.3578	29.3585	42.0075	36.9457	33.2338	32.6201
SMil_00002185	SmMAPK10	6.44595	6.47429	4.93783	8.86687	9.59853	12.9184	16.4893	19.4349
SMil_00000066	SmMAPK12	17.8521	16.7541	19.6619	20.8901	21.9786	23.3488	22.9559	22.2116
SMil_00014156	SmMAPK13	21.6702	25.7057	23.8882	31.2126	32.2889	35.1152	29.0547	34.136
SMil_00002339	SmMAPK15	11.5008	13.2426	12.6489	13.9678	13.6149	13.9459	14.7226	18.3243
SMil_00013900	SmMAPKK1	34.4979	40.4337	35.4596	102.893	95.1609	97.5927	62.1756	99.3926
SMil_00018911	SmMAPKK2	22.0084	22.1441	20.5867	54.5716	25.8553	34.2911	47.7757	41.8426
SMil_00017151	SmMAPKK5	5.65607	6.74681	2.92585	17.714	8.92942	10.7363	12.798	10.9532
SMil_00003366	SmMAPKK7	10.4297	15.3747	5.79411	23.5155	12.7692	15.7071	16.2774	18.8482
SMil_00008720	SmMAPKK9	83.8878	78.9738	95.3225	110.162	194.375	205.607	179.255	88.9604
SMil_00006690	SmMAPKKK1	5.04155	3.88222	3.90909	3.95812	5.54777	5.12582	5.35001	4.66777
SMil_00003469	SmMAPKKK3	44.3054	55.7268	42.2833	50.5701	57.2352	68.3029	68.1703	56.5706
SMil_00003926	SmMAPKKK4	5.48282	10.0778	4.64793	32.568	29.2632	36.1384	25.7521	39.6267
SMil_00000706	SmMAPKKK6	25.804	44.4494	17.0784	130.892	139.659	158.124	96.5999	138.97
SMil_00000703	SmMAPKKK21	23.4152	8.9328	3.57627	54.4311	21.5298	34.2077	27.5773	26.912
SMil_00014175	SmMAPKKK25	56.355	73.579	47.444	114.206	95.3966	96.9006	67.9487	80.5893
SMil_00024741	SmMAPKKK26	14.7112	21.9764	14.9714	23.4078	18.8408	24.8948	23.4222	22.7192
SMil_00005656	SmMAPKKK27	27.7444	34.5721	30.8559	34.7363	38.9166	43.4734	39.5138	40.2597
SMil_00012359	SmMAPKKK28	39.5243	54.8721	36.4915	60.7433	54.0315	59.0734	62.889	66.0509
SMil_00007119	SmMAPKKK31	11.1817	10.7414	9.67162	27.7419	19.9806	21.6028	26.9771	27.9618
SMil_00000955	SmMAPKKK33	0.168554	0.113122	0.334665	0.959888	0.76974	0.696982	0.456818	1.0884
SMil_00021047	SmMAPKKK36	1.453	1.604	1.61676	3.60146	2.8394	4.49602	8.46045	4.24644
SMil_00018586	SmMAPKKK39	8.10365	11.342	0.186907	13.5615	12.3958	25.1879	6.44313	12.1743
SMil_00026498	SmMAPKKK40	0	0	0	0	0.336342	0.079687	0.076338	0.247555
SMil_00012570	SmMAPKKK46	13.3247	11.8864	12.0874	13.0085	16.6178	16.337	15.7128	14.4346
SMil_00021244	SmMAPKKK51	12.9338	12.6501	14.0544	24.1761	28.1186	27.6371	39.3832	30.9586
SMil_00016961	SmMAPKKK56	13.9434	16.8128	15.1754	18.0526	19.3833	20.6925	19.7892	23.5345
SMil_00017415	SmMAPKKK57	55.4896	79.9601	50.0562	98.7705	71.8243	88.7195	100.481	90.9034
SMil_00021862	SmMAPKKK58	66.9947	80.4331	51.742	95.1879	88.2078	97.7206	110.921	102.473
SMil_00001639	SmMAPKKK62	44.8956	49.8298	74.0569	106.269	87.7226	128.922	105.516	74.1638
SMil_00028438	SmMAPKKK65	16.6869	13.3473	13.6629	21.8623	18.9051	22.1865	17.0233	15.687
SMil_00012111	SmMAPKKK68	24.9116	24.1065	22.1353	52.7076	32.4597	36.352	49.2965	39.9549
SMil_00018854	SmMAPKKK79	4.15196	3.36855	3.41892	5.3584	8.35591	6.20351	6.42495	5.78611
SMil_00008025	SmMAPKKK81	11.216	14.5337	15.5486	14.1053	18.6221	16.1822	17.7305	16.199
SMil_00008980	SmMAPKKK82	12.5535	10.7566	12.1909	16.1549	16.1772	15.5378	16.3204	14.0128
SMil_00002109	SmMAPKKKK2	1.60632	1.57198	1.81458	3.26683	2.36288	2.61379	4.45686	2.66642
SMil_00019386	SmMAPKKKK3	12.8101	13.9517	12.1734	17.068	22.4229	24.4577	16.6891	26.8472
JX312195	rps12	39.9247	41.3564	71.0151	25.7534	26.3142	25.0945	32.0523	31.6901
	psbA	28.6571	28.1501	49.6084	17.228	31.5172	19.4597	21.1678	23.0533
	matK	1.20653	0.771636	1.0717	0.102282	0.228475	0.37869	0.363442	0.449439
	rps16	4.33762	2.45763	6.92045	1.92531	1.11481	1.05885	0	2.04997
	psbK	20.8157	29.7197	42.1933	11.5848	5.72899	3.59037	8.40737	23.3935
	psbI	0	0	9.83962	0	0	3.85281	0	7.73924
	atpA	2.24661	2.64687	3.16183	1.15777	1.41077	0.946493	1.01514	1.21397
	atpF	2.54157	2.14132	3.73731	1.13371	1.275	1.81744	1.53413	2.4742
	atpH	7.96941	1.12967	8.91666	2.65597	1.02449	6.81538	1.79241	2.82425
	atpI	0.98615	0.315995	1.2354	0.502192	0.703765	0.534224	0.12745	0.824805
	rps2	0.149633	0.503546	0.375182	0	1.04702	0.283906	0	0.437917
	rpoC2	0.178416	0.110834	0.147422	0.211636	0.314632	0.111657	0.035812	0.116411
	rpoC1	0	0.046886	0.052043	0.149179	0.332999	0.078821	0	0.238662
	rpoB	0.104788	0.087892	0.194925	0.069924	0.363943	0.098419	0.070993	0.107106
	petN	0	0	0	0	0	0	0	0
	psbM	0	0	5.31178	3.83959	0	0	0	0
	psbD	71.8364	75.6061	98.0859	42.6025	71.7032	46.9077	48.3928	51.1419
	psbC	72.3994	74.8227	105.638	43.3977	75.3996	48.8519	42.8367	51.8541
	psbZ	5.21014	21.4717	25.939	10.6538	33.4305	9.94381	12.3586	19.7809
	rps14	1.2496	7.78957	18.4656	3.90184	3.19852	5.48943	3.38316	4.16011
	psaB	2.66818	1.62415	5.06645	0.977688	2.37698	1.91838	1.66617	1.95761
	psaA	2.75971	1.54362	3.80672	1.43255	3.00694	1.65761	1.55831	1.46236
	ycf3	2.16538	1.08188	2.43191	1.50322	2.41826	2.0695	3.05067	0
	rps4	2.23783	1.67495	1.87627	1.66299	2.24175	2.30663	1.85678	2.36209
	ndhJ	0.801744	0.300613	0.338409	0.238615	0.269035	0.511906	0.242077	0.778495
	ndhK	1.59546	0.358018	0.400382	0.284437	0.638291	0.757369	0	0.311177
	ndhC	1.29387	1.46153	0	0	0.876224	0.417894	0.390436	0.414549
	atpE	1.42894	0.402353	3.18322	0	1.44443	0.344108	0	0.689384
	atpB	1.08576	0.742835	0.825514	0.26853	0.479933	0.909171	0.654294	1.06185
	rbcL	3.61179	2.41158	6.46475	1.52299	4.03309	2.74587	1.43166	2.84974
	accD	0.182246	0.067996	0.226698	0.108152	0.241624	0.457729	0.0549	0.059397
	psaI	0	0	4.91981	7.10963	8.12879	3.85281	3.68406	3.86962
	ycf4	0	0	0.533902	0.188952	0.425001	0	0.383533	0.206183
	cemA	0.623172	0.52435	1.36793	0.138866	1.71365	0.147867	0.281932	0.455853
	petA	0.81186	0	0.633467	0.180776	1.11271	0.575398	0.458812	1.28868
	psbJ	0	0	8.57858	27.7982	21.2194	9.98989	3.18987	6.75626
	psbL	3.79029	4.31586	4.58545	0	0	3.57888	0	0
	psbF	21.9459	16.6318	8.8588	0	0	13.7985	3.30118	3.48403
	psbE	48.1074	39.5786	20.527	15.0917	22.3103	26.7428	37.3343	24.9615
	petL	0	0	0	0	0	0	0	0
	petG	0	0	0	0	0	0	3.54556	0
	psaJ	3.14008	7.08648	11.4332	0	9.40883	0	5.62189	9.00363
	rpl33	4.63295	0	0	0	1.57443	0	2.76084	0
	rps18	0.611623	0	1.57162	0.545768	0.625938	0	0	0
	rpl20	3.05887	3.01947	3.90376	2.05062	3.87452	2.9548	3.11682	2.58104
	clpP	0.773123	1.51923	1.2161	0.517135	0.581091	0.368004	0.524887	1.5062
	psbB	8.19956	5.54603	10.6381	2.78297	4.86801	3.44419	3.46509	3.46076
	psbT	0	4.84752	0	0	0	0	0	0
	psbN	25.8646	7.29348	3.91659	2.82008	16.1412	6.06086	0	6.18072
	psbH	0	1.42607	1.59993	0	0	0	2.26183	1.19109
	petB	2.71626	2.85787	4.9037	1.05946	3.90764	1.29046	1.68996	2.1515
	petD	6.02531	3.53569	7.95823	0.467782	1.31821	1.00318	0.474586	0.508889
	rpoA	0	0.430048	0.359253	0.170942	0.47814	0.181297	0.34708	0.656289
	rps11	0	1.13072	0.851216	0.597782	0.338044	0	1.8181	0.647114
	rpl36	0	0	0	3.42912	0	0	0	0
	infA	0	0	0	1.98187	2.29534	3.269	1.00376	0
	rps8	1.05652	0	0.448605	0.944162	0.712497	0.678911	0.638006	1.02074
	rpl14	0.417964	0.471961	0	0	0.424289	0.809308	0.378441	0
	rpl16	0.69519	1.56713	1.77056	1.86366	2.81215	1.6746	0.314854	1.67963
	rps3	0.822487	0.738348	1.65193	1.61309	2.13945	2.81224	1.48855	1.7643
	rpl22	0.275571	0.310039	0	0.492148	0.555098	0.264091	0.249628	0.267472
	rps19	0	0.85095	1.92814	0	0	0	0	0.711093
	rpl2	8.62329	3.86681	13.4054	1.97562	3.68851	2.33238	1.22564	0.589693
	rpl23	10.9857	8.30548	8.47048	1.30534	1.50329	1.43266	0.660236	2.08339
	ycf2	0.059543	0.013313	0.044248	0.084746	0.141686	0.055859	0.010755	0.174857
	ycf15	0	0	1.23978	1.72282	1.99357	0	0	0
	ndhB	11.7456	13.672	15.6304	8.36412	15.2981	10.5631	7.53629	10.2789
	rps7	267.855	291.747	388.982	250.257	300.863	249.566	220.672	257.843
	ndhF	0.663115	0.218185	0.338995	0.242981	0.890947	0.110022	0.140966	0.26711
	rpl32	0	2.30434	10.146	0	2.06587	0	0	0
	ccsA	0.099576	0	0.124291	0.177375	0	0.188165	0	0.486352
	ndhD	0.765161	1.64693	1.68366	0.366744	1.05336	0.665129	0.638286	1.03592
	psaC	13.9465	29.3714	16.5595	8.85323	11.2694	10.7099	17.0279	14.1213
	ndhE	15.2906	18.7155	29.075	6.54921	12.5188	8.95316	13.8018	10.4781
	ndhG	10.4069	10.4237	9.99269	4.0377	5.90709	4.53528	2.66341	7.26387
	ndhI	2.67079	2.18365	4.90923	0.433432	1.22036	1.62463	0	0.472114
	ndhA	2.50215	2.34209	4.56266	1.31899	2.08257	2.54941	0.708912	1.44733
	ndhH	0.974029	0.621627	1.48211	0.353052	0.78942	0	0.215055	0.387518
	rps15	1.57613	0	1.01254	0	0.810021	0	0	0
	ycf1	0.05955	0.016645	0.073775	0.013244	0.206686	0.069849	0.040338	0.043716
NC_023209	nad1	0.604266	1.01554	0.502886	0.448499	1.40534	1.14197	0.182127	1.57403
	matR	0.134219	0	0.16672	0.318531	0.26667	0.462917	0.444662	0.175043
	orf117a	0.905796	0.51181	1.73936	0.404819	1.3816	1.31797	0.409875	1.73871
	mttB	0.127335	0	0	0	0.381357	0	0.115177	0.497184
	cob	0.158132	0.531229	0.295532	0	0.314821	0.298316	0	0.154545
	cox2	0.941107	0.904544	3.70324	2.51585	3.08826	1.40129	0.243238	0.787269
	orf192	0	0	0	0.177572	0.798332	0.758472	0	0.193892
	nad5	0.39531	0.344002	0.491	0.273627	0.436321	0.454441	0.039686	0.171853
	orf101	2.44649	0.693167	3.92905	2.18307	3.75563	1.19375	0	0.582116
	nad9	0	1.36202	0.254536	0.721157	0.810656	0.192555	0	0
	orf268	0	0	0	0	0.568877	0.498235	0	0.951128
	nad6	0.544154	0.407233	0.22802	0	0.363293	0.86253	0.164167	0.35352
	nad2	0	0	0	0.401153	0.089741	0.170114	0	0
	orf121	0.849052	0.479454	1.08574	1.89736	2.15543	2.4671	1.53742	2.04118
	atp1	1.46807	2.46484	1.06529	1.90578	2.85882	2.3622	2.43235	1.37558
	orf196	0	0	0	1.03427	2.13067	2.02402	1.3997	1.12965
	rps10	0	0	0.551675	0.771039	1.31434	0.835788	0	0
	ccmC	0	0	0.386234	0	0.615838	0	0.139325	0
	rpl16	1.06899	1.20245	1.01523	2.14754	5.38069	3.07143	1.69454	2.33549
	rps3	0.160522	0.05988	0.066516	0.190501	0.585009	0.050366	0	0.156977
	orf178a	0	0.249949	0	0	0	0	0	0
	orf182a	3.44369	2.90166	2.71362	5.18474	9.50369	7.38976	6.43117	3.77097
	orf182b	4.08938	1.69264	4.34179	4.60866	8.85571	4.72123	2.72838	2.93297
	rps13	0.921127	0	0	0.411657	2.81101	0.893858	0	2.20917
	orf135	0	0	0	0.31061	0.351519	0	0.314854	0
	orf154b	0	0	0	0.248662	0	0.266918	0.504502	0.270234
	ccmFc	0.07082	0	0.088173	0.189151	0.281851	0	0	0.069228
	nad4L	0	0	0.802852	0.557406	0	0	0	0
	atp4	0.381007	2.3529	1.19835	1.18926	1.33618	0.181317	1.03466	1.29911
	nad4	0.122339	0.136935	0.152185	0.381157	0.364956	0.518531	0.165842	0.358847
	orf111c	1.50841	2.84399	2.57937	1.34784	6.66191	1.95586	0.909423	4.33084
	orf281	0.477224	0.401201	0.895064	0.318871	0.952371	0.564533	0.215806	0.349455
	cox1	1.18849	0.633398	1.19634	0.856378	1.85663	0.905856	0.613717	0.332044
	orf304	11.542	16.7519	10.6361	6.92762	9.82094	5.63493	7.9118	9.60782
	orf317	0	0	0	2.65177	3.63331	2.50788	1.29963	3.03956
	orf129b	0	0.850474	0	0.673915	2.67323	1.82012	2.39023	2.18193
	atp6	0.503555	0	0.125721	0.717599	1.30496	1.52263	1.27489	0.98377
	rps12	7.18916	6.76144	7.6523	4.28389	9.31674	5.79317	3.61678	4.6162
	nad3	1.78191	0.503329	2.85054	0	0.905655	1.29585	0	0.427757
	rpl5	0.847189	0.951699	0.800852	1.88952	0.850003	0.403875	0.958833	0.618549
	orf214	7.71271	12.5682	4.92407	5.44721	6.25356	5.10633	2.36984	4.40143
	atp9	0	5.53369	1.5537	2.1663	3.76601	0	1.09711	3.46521
	nad7	0.869725	0.177076	1.37915	2.32318	0.472231	0.969528	1.64383	3.24546
	orf103b	3.52028	0	1.50695	3.66603	9.59807	5.14841	3.1786	1.11795
	orf456	9.60724	10.9043	8.46943	9.97814	14.107	13.4537	9.22565	11.3488
	ccmFn	0.407478	0.113995	0.316516	0.181335	0.809886	0.095869	0.09205	0.149439
	cox3	1.02857	1.44151	1.12625	0.11456	0.770173	0.243534	0	0.125499
	atp8	0.793749	0	2.00981	0	0.26631	0.253348	0.718985	0.513895
	ccmB	0	0	0	0.963799	0.180399	0	0.163049	0.175565
	rpl10	0	0	0.325033	0.688048	0	0.737523	0	0.24959
EVM0025081	SmPSAD	2247.07	1690.57	1957.97	1002.49	893.101	996.955	807.586	978.949
EVM0000333	SmPSAE1	4098.95	3218.9	3908.09	2016.47	1686.58	1909.35	1701.22	1903.16
EVM0023814	SmPSAE2	1894.11	1617.36	1872.4	906.128	717.509	868.93	873.639	951.044
EVM0011740	SmPSAF	5951.26	4370.71	5499.67	2993.26	2201.16	2439.22	1955.21	2854.38
EVM0021483	SmPSAG	3874.67	3146.79	3780.53	1594.03	1337.21	1601.31	1071.1	1477.25
EVM0009072	SmPSAK	3437	2527.92	3142.62	1453.48	928.32	1111.81	853.018	1530.84
EVM0024105	SmPSAL1	3406.41	2718.48	3310.09	1210.09	1000.32	1117.14	838.728	1261.86
EVM0024805	SmPSAL2	3191.54	2527.42	3239.63	1133.92	859.433	971.924	746.17	1083.06
EVM0016298	SmPSAN	5976.06	4407.29	5890.13	3088.04	2312.83	2784.34	2406.25	2641.7
EVM0008569	SmPSAO	6901.01	4488.49	5846.16	2719.21	1835.56	2462.08	2232.93	2971.57
EVM0006185	SmPSBC	41.5341	43.7785	62.9892	25.2969	44.2704	28.5541	25.7416	30.1253
EVM0017219	SmPSBB	1.47243	1.04225	2.33912	0.514917	1.10459	0.708634	0.505996	0.451921
EVM0011112	SmPSBE	45.6991	32.3065	30.5285	17.5508	23.1027	22.6968	27.5949	23.3819
EVM0016113	SmPSBO	4642.92	3759.14	4386.64	2709.6	2463.62	2531.28	2146.58	2335.45
EVM0004006	SmPSBP1	119.732	126.591	147.014	69.6866	66.5768	70.7076	82.7655	73.7268
EVM0011960	SmPSBP2	2897.43	2877.06	2457.9	1048.5	1120.38	1125.98	1206.78	1155.63
EVM0017012	SmPSBQ1	5277.87	3751.03	5012.94	2157.24	1747.77	2068.23	1571.54	2214.77
EVM0020051	SmPSBQ2	146.775	155.231	177.896	49.3832	69.524	61.9681	65.1771	50.3945
EVM0024737	SmPSBQ3	0.193435	0	0	6.15363	6.33345	7.36112	7.75041	6.92798
EVM0014421	SmPSBR	7766.89	7438.33	9229.37	3153.3	3238.57	3299.99	5326.5	3581.48
EVM0016622	SmPSBS	794.888	641.184	599.296	368.878	301.111	287.632	149.629	400.069
EVM0004352	SmPSBW	5781.21	4603.68	5695.14	2477.11	2026.78	2320.9	2192.51	2380.29
EVM0008166	SmPSBY	1952.13	1505.33	1901.28	973.627	791.375	898.874	793.152	839.858
EVM0012734	SmPETC	1624.69	1744.83	1706.6	1162.45	1007.56	1102.86	1248.88	1162.07
EVM0025870	SmPETF	51.6131	74.1484	105.204	142.502	122.215	154.022	245.032	206.088
EVM0010195	SmPETH	10.107	14.2505	10.9636	9.0571	8.78047	12.2231	6.55804	8.23868
EVM0014136	SmPETJ	47.5476	38.2864	49.2658	18.7735	13.0421	15.2461	16.5492	12.9229
EVM0028044	SmATPA	0.971556	1.1648	1.30708	0.51593	0.392724	0.338109	0.443618	0.452811
EVM0009588	SmATPC	838.167	878.27	921.611	480.772	573.883	465.721	411.134	419.929
EVM0003203	SmATPD1	188.462	139.456	229.721	131.926	107.022	113.986	83.2122	119.62
EVM0023645	SmATPD2	771.416	846.485	824.086	520.041	490.201	471.614	406.11	483.861
EVM0022364	SmATPF	645.91	769.775	609.67	392.443	346.736	379.005	322.016	366.492
EVM0011834	SmLHCA1	7267.63	4430.38	7418.15	2806.44	2137.82	2430.86	1512.92	2587.18
EVM0023739	SmLHCA2	8891.35	5725.32	7223.9	4393.93	3444.56	3447.59	2373	4258.86
EVM0000572	SmLHCA3-1	3678.06	2678.51	3212.65	1432.16	1135.42	1110.13	697.381	1202.58
EVM0012087	SmLHCA3-2	1400.83	922.796	1333.76	560.344	344.329	434.997	235.493	529.785
EVM0013754	SmLHCA4-1	363.845	169.33	366.707	108.988	51.6643	63.2294	26.1657	92.0675
EVM0019935	SmLHCA4-2	6099.55	4906.66	5826.34	2968.9	2139.76	2758.02	2042.1	3105.63
EVM0023515	SmLHCA4-3	335.944	151.621	314.5	17.1798	10.1743	8.51815	3.99154	13.1629
EVM0001195	SmLHCA5	397.431	325.487	392.365	181.337	164.636	159.337	197.678	154.941
EVM0016966	SmLHCB1.3	9932.65	5964.07	10931.8	3883.17	2038.74	2571.74	903.309	3379.51
EVM0025058	SmLHCB1.2	2716.48	962.28	2695.34	1514.27	547.769	731.039	204.318	1439.41
EVM0026376	SmLHCB2.1	11683.6	6826.26	9764.1	4975.14	3544.57	3941.81	2414.73	5566.9
EVM0009841	SmLHCB3	4122.86	1939.01	4592.6	2785.29	1458.8	1628.45	463.753	2466.12
EVM0003266	SmLHCB4	7732.8	4635.01	7481.22	3017.15	2721.58	2994.06	2035.35	3048.38
EVM0023401	SmLHCB5	6595.22	4819.97	6774.67	2665.86	2391.75	2597.8	1659.64	2679.77
EVM0016201	SmRBCS	9826.91	10165.1	10649.8	6606.55	6608.11	6551.8	4664.77	6536.45
SMil_00003175	SmRBCS1A	9449.5	10517.1	10936.7	2609.91	2307.98	2271.33	1825.07	2593.49
EVM0008452	SmNADP-ME1	0.270143	0.804104	0	0	0	0	0	0
EVM0015605	SmNADP-ME2	527.985	737.825	767.344	329.144	369.723	385.513	451.184	314.387
EVM0000083	SmPGK1	677.038	664.377	697.763	388.011	452.008	373.108	292.79	368.795
EVM0019325	SmPGK2	2.73266	2.60604	4.91824	1.54536	1.89527	1.54558	1.93912	1.87474
EVM0009486	SmGGAT	510.88	533.731	497.247	340.523	383.058	350.161	413	313.276
EVM0002397	SmFBP1	240.114	203.745	242.768	121.686	127.616	113.91	91.827	99.2688
EVM0013640	SmFBP2	11.057	12.5908	20.7184	0.998828	5.52948	1.55002	2.12009	1.2084
EVM0015426	SmNAD-ME	82.7379	72.3714	76.6974	47.7621	46.0482	56.8526	37.2099	49.3419
EVM0008350	SmFBA1	3727.06	3536.37	4015.39	2000.2	2252.58	2019.19	2124.64	1559.71
EVM0021115	SmFBA2	9.57263	5.00157	8.09984	1.50575	0.707281	1.10041	1.38999	1.47864
EVM0014788	SmMDH1	50.8403	44.8302	55.5348	32.0922	29.0798	29.7689	32.3488	28.158
EVM0014670	SmGAPDH	7.78778	7.12334	6.84182	0.775422	0.375612	1.27041	0	2.66987
EVM0010606	SmRPI1	128.229	213.295	146.23	106.993	133.969	109.632	97.7789	91.8927
EVM0017226	SmRPI2	39.0261	41.9379	41.9107	8.8989	6.02465	7.84507	9.24603	9.24519
EVM0006150	SmPPC1	73.6101	52.5823	59.9047	34.5233	38.7492	36.5721	31.7612	38.7375
EVM0022583	SmPPC2	13.2927	8.25379	10.8989	2.98953	3.46355	3.60323	0.999438	8.02326
EVM0026821	SmPCK	207.789	144.501	125.183	108.103	124.452	108.373	97.7545	77.4098
EVM0002922	SmGAPA1	344.078	341.498	294.006	260.498	227.993	203.527	179.702	210.767
EVM0003468	SmGAPA2	431.973	395.651	457.422	167.858	150.018	149.579	170.245	146.985
EVM0012057	SmGAPA3	1580.8	1464.04	1702.94	1091.35	1014.75	1012.05	853.101	886.141
KF220557.1	Sm4CL4	40.7231	60.0031	47.0848	119.929	96.9194	112.926	65.7335	65.9874
SMil_00015097	Sm4CL7	234.744	427.404	47.2764	1257.38	461.085	705.669	698.189	809.781
SMil_00025190	SmRAS	238.124	730.715	188.981	451.583	525.8	551.527	433.63	480.167
SMil_00001252	SmDXS1	413.833	205.807	386.413	196.567	92.4357	99.1615	35.3577	159.962
SMil_00017330	SmDXS2	22.2156	20.3958	6.33344	43.5626	86.0443	138.374	24.9996	48.8434
SMil_00019525	SmDXS3	1.4629	3.52893	2.06363	3.01161	2.0782	2.29043	2.95396	2.44188
SMil_00023237	SmDXS4	16.5095	17.3261	17.5069	13.9295	16.0302	12.7639	14.8255	14.7371
SMil_00002034	SmDXS5	0	0	0	0	0	0	0	0
SMil_00018777	SmDXR	120.978	116.68	107.857	79.9141	65.3515	76.4937	97.2654	76.5899
SMil_00003788	SmMCT	18.4072	19.5123	18.5884	22.0532	23.6614	24.5936	15.5116	22.9097
SMil_00027819	SmCMK	32.1519	31.5239	29.1575	35.6118	34.7783	37.6235	34.7681	38.2751
SMil_00001042	SmMDS	84.8598	88.6589	68.0742	77.6027	76.1506	75.5873	85.8732	69.8913
EVM0010688	SmHDS2	56.8485	78.6023	66.5157	37.392	44.3932	43.4646	39.5823	37.0091
EVM0003684	SmHDS1	69.725	83.5257	69.3238	50.6016	31.3706	47.0424	34.7777	41.6472
SMil_00016128	SmHDR4	0	0.201828	0.33708	0	0	0	0	0
SMil_00028353	SmHDR3	46.8619	49.2405	40.9282	61.3725	54.9083	64.6903	63.6165	74.257
SMil_00028354	SmHDR2	1292.75	1239.42	1133.54	698.214	655.845	588.255	506.417	627.088
SMil_00019250	SmHDR1	76.7769	78.7975	71.294	118.16	103.191	119.37	136.278	134.419
SMil_00030406	SmAACT6	1.78258	0.878133	0.497398	0	0.983072	0.831206	0.511978	1.17706
SMil_00009587	SmAACT5	40.4686	41.9944	38.067	52.5726	55.765	52.4108	58.2591	57.9688
SMil_00010450	SmAACT4	53.1971	72.1916	50.4452	175.996	109.401	111.517	160.436	175.563
SMil_00022001	SmAACT3	73.3383	69.7151	74.5405	98.4048	127.308	124.27	143.854	123.506
SMil_00013314	SmAACT2	19.2028	22.0118	17.3526	23.6047	28.5752	27.061	31.2337	27.9662
SMil_00000684	SmAACT1	62.9686	82.694	55.9066	141.824	153.849	157.554	75.7845	110.919
SMil_00004388	SmHMGS1	22.2102	26.1064	11.4491	71.0227	53.4788	90.4807	40.3904	59.2474
SMil_00020797	SmHMGS2	19.171	23.1591	7.78968	51.1075	37.713	59.8775	27.299	47.73
SMil_00023989	SmHMGR1	33.3115	29.7224	98.055	28.7349	25.2092	36.8584	21.4184	29.7302
SMil_00009578	SmHMGR2	38.7322	27.1925	33.2082	108.131	106.616	164.352	44.9192	100.819
SMil_00013664	SmHMGR3	0	0	0	0	0	0.184458	0	0
SMil_00005780	SmHMGR4	3.87278	2.14214	11.2955	6.97056	4.66828	7.6124	1.61197	4.63943
SMil_00013549	SmMK	12.7595	14.3596	11.3437	23.1388	25.6538	27.8018	17.6947	19.9314
SMil_00003124	SmPMK	24.3769	35.1071	18.899	60.5307	45.4799	65.604	74.4427	57.5134
SMil_00001873	SmMDC	17.317	31.5025	11.3779	37.5973	51.3588	55.1216	39.8231	34.1727
SMil_00029094	SmIDI5	0	0	0	0.100401	0	0.106605	0	0
SMil_00003204	SmIDI1	137.309	153.85	148.213	191.597	183.276	245.101	108.964	178.77
SMil_00003370	SmIDI3	0	0.11654	0.129872	0.185278	0.103685	0.196608	0	0.203171
SMil_00003369	SmIDI4	0.112708	0	0	0	0.449672	0	0	0
SMil_00021873	SmGGPPS3	5.06329	4.53463	3.44512	10.0969	9.26761	10.7517	10.9829	9.04168
SMil_00019870	SmGGPPS2	0	0	0	0	0	0.553373	0	0
SMil_00005164	SmGGPPS1	64.677	54.7461	58.6689	34.0425	31.3271	34.6374	35.8457	33.7648
SMil_00019981	SmGPPS.LSU1	2.40108	3.02453	0.186907	5.47805	8.06475	7.21676	5.29014	4.25367
SMil_00006505	SmGPPS.SSUII.3	43.5281	55.0192	43.3235	25.0021	24.3343	21.4729	19.0182	19.0728
SMil_00026169	SmGPPS.SSUI2	0.22646	0.407317	0.272702	1.02527	0.486844	0.697058	0.666954	0.806249
SMil_00029117	SmGPPS.SSUI1	4.403	3.48017	4.2382	4.38927	2.82998	3.13858	2.24614	4.12174
SMil_00010132	SmGPPS.SSUII.1	1.89196	5.6512	0.22472	1.76507	0.628188	1.70114	0.488704	2.90489
SMil_00014647	SmGPPS.SSUII.2	19.7403	21.1356	24.1961	28.9885	30.6124	27.5527	21.885	21.4043
SMil_00013209	SmGUN4	324.498	272.703	283.64	108.295	84.8144	80.6092	53.7945	91.1224
scaffold1209|size74801	SmGUN5	534.139	549.697	536.711	204.051	195.786	174.794	75.7059	166.085
scaffold737|size88846	SmCHLD	85.0565	52.4426	89.9947	62.6929	60.2656	61.003	56.7106	66.7377
scaffold1084|size78223	SmCHLI1	330.977	239.68	327.829	131.668	133.079	105.629	63.8193	108.597
SMil_00005976	SmCHLM	261.428	248.615	288.208	184.804	159.546	183.638	211.822	179.391
SMil_00029020	SmPORA	1290.54	461.229	864.402	657.446	403.848	547.301	138.536	574.853
scaffold4503|size37004	SmPORB	2331.41	1414.1	1976.91	976.972	878.161	855.911	731.59	806.932
SMil_00018047	SmCHLG	73.0464	68.6996	68.7344	71.8205	72.1262	75.1349	66.0196	68.0436
SMil_00011631	SmCAO	209.028	138.536	235.384	120.794	108.832	90.4458	69.9569	97.9597
SMil_00006871	SmHEMA1	1311.18	783.669	1316.28	644.011	710.046	670.257	342.155	762.24
scaffold1737|size64466	SmHEMB1	275.434	295.505	320.894	206.127	283.145	245.644	263.276	255.07
SMil_00015401	SmHEMC	190.177	154.555	229.647	162.332	166.548	176.799	174.812	165.258
SMil_00020750	SmHEMD	16.3376	17.2316	21.1749	12.501	9.20045	11.2607	8.78634	10.4936
scaffold2295|size56246	SmHEME1	53.6511	50.131	60.3561	41.8722	41.1877	44.9144	44.2099	38.6858
SMil_00007620	SmHEME2	213.435	149.756	216.622	133	109.974	109.202	74.8922	106.597
scaffold1655|size65907	SmHEMF1	178.215	183.54	208.842	149.739	172.128	164.596	124.288	146.277
SMil_00016537R	SmHEMG1	175.485	148.149	185.874	124.287	120.461	117.269	121.025	127.658
scaffold1134|size154900	SmHEMG2	10.7315	9.39133	11.7831	8.68848	8.56896	9.94323	13.5667	11.5541
SMil_00019799R	SmCRD1	2828.3	2114.36	2710.08	1111.45	882.477	894.325	626.832	887.502
EVM0019595	SmDVR	69.1766	42.1651	51.3217	30.696	20.3944	18.9743	13.8429	20.4656

## Sheet: Table S10
Table S10. KEGG pathway enrichment analysis of up-regulated DEGs between the miRmTERF-overexpressed (OE#) and WT plants.
ID	Term	ListHits	pValue	qValue	Enrichment_score	Gene
ko04626	Plant-pathogen interaction	64	1.15092e-09	1.41563e-07	2.07544	EVM0000136; EVM0022971; EVM0006816; EVM0021237; EVM0023697; EVM0009487; EVM0018399; EVM0016545; EVM0014357; EVM0027553; EVM0025181; EVM0017072; EVM0023583; EVM0027793; EVM0005037; EVM0008646; EVM0008607; EVM0007752; EVM0004366; EVM0022151; EVM0010997; EVM0006459; EVM0022329; add_RNAAddG026042; EVM0000170; EVM0006787; EVM0015769; EVM0005675; EVM0011764; EVM0020126; EVM0024083; EVM0001300; EVM00060…
ko00592	alpha-Linolenic acid metabolism	19	1.47979e-05	0.000910073	2.58144	EVM0019564; EVM0017564; EVM0000405; EVM0017574; EVM0002765; EVM0020308; EVM0011731; EVM0012984; EVM0008320; EVM0019417; EVM0009690; EVM0002942; EVM0016541; EVM0001898; EVM0015421; EVM0010548; EVM0027912; EVM0015653; EVM0018370
ko04016	MAPK signaling pathway - plant	43	2.40069e-05	0.000984285	1.81202	EVM0022971; EVM0005401; EVM0008987; EVM0024285; EVM0017072; EVM0014559; EVM0005037; EVM0008646; EVM0006645; EVM0007752; EVM0026731; EVM0005916; EVM0022329; add_RNAAddG026042; EVM0006787; EVM0012993; EVM0005675; EVM0011764; EVM0024083; EVM0001300; EVM0027791; EVM0006834; EVM0000866; EVM0010280; EVM0016634; EVM0024498; EVM0024474; EVM0017199; EVM0006489; EVM0016428; EVM0025876; EVM0017382; EVM00240…
ko00903	Limonene and pinene degradation	4	0.000546814	0.0168145	4.50295	EVM0023877; EVM0007168; EVM0021209; EVM0026637
ko00071	Fatty acid degradation	15	0.000750128	0.0184532	2.18894	EVM0019564; EVM0017564; EVM0000405; EVM0000558; EVM0023877; EVM0017574; EVM0019417; EVM0002942; EVM0024926; EVM0020866; EVM0007168; EVM0021209; EVM0005161; EVM0026637; EVM0027912
ko00280	Valine, leucine and isoleucine degradation	14	0.00118502	0.0221999	2.16318	EVM0017564; EVM0000558; EVM0001432; EVM0023877; EVM0004144; EVM0002942; EVM0007168; EVM0010127; EVM0021209; EVM0006731; EVM0013487; EVM0026805; EVM0026637; EVM0002404
ko00650	Butanoate metabolism	8	0.00126341	0.0221999	2.74093	EVM0023877; EVM0011992; EVM0027362; EVM0022387; EVM0016939; EVM0010127; EVM0027686; EVM0016111
ko00410	beta-Alanine metabolism	13	0.00510175	0.0751894	1.93287	EVM0006350; EVM0019564; EVM0022215; EVM0000405; EVM0000558; EVM0023877; EVM0011992; EVM0007168; EVM0021209; EVM0013487; EVM0026637; EVM0027912; EVM0021280
ko00760	Nicotinate and nicotinamide metabolism	7	0.00550166	0.0751894	2.39831	EVM0017025; EVM0011938; EVM0019003; EVM0005332; EVM0003977; EVM0026291; EVM0025893
ko03008	Ribosome biogenesis in eukaryotes	21	0.00617634	0.075969	1.65484	EVM0005605; EVM0001745; EVM0014721; EVM0022512; EVM0012370; EVM0012680; EVM0004450; EVM0002395; EVM0014566; EVM0012189; EVM0017338; EVM0008366; EVM0017460; EVM0012684; EVM0014553; EVM0025091; EVM0012170; EVM0003990; add_RNAAddG004372; EVM0015009; EVM0007582
ko00902	Monoterpenoid biosynthesis	2	0.00737162	0.0824282	3.94009	EVM0024368; EVM0020968
ko00310	Lysine degradation	7	0.00963919	0.0988017	2.20645	EVM0025937; EVM0000558; EVM0025944; EVM0023877; EVM0007168; EVM0021209; EVM0026637
ko04146	Peroxisome	20	0.0156875	0.139547	1.54513	EVM0012939; EVM0008109; EVM0019564; EVM0018533; EVM0017564; EVM0000405; EVM0022522; EVM0005245; EVM0020295; EVM0014258; EVM0012778; EVM0019287; EVM0002942; EVM0012772; EVM0005161; EVM0009301; EVM0012376; EVM0000964; EVM0027912; EVM0000820
ko00330	Arginine and proline metabolism	13	0.0158834	0.139547	1.70737	EVM0006350; EVM0022215; EVM0019817; EVM0013243; EVM0027829; EVM0000558; EVM0018256; EVM0018898; EVM0007168; EVM0021209; EVM0024648; EVM0026637; EVM0019635
ko00740	Riboflavin metabolism	7	0.0196451	0.16109	1.97004	EVM0004794; EVM0024840; EVM0019954; EVM0019222; EVM0025573; EVM0021568; EVM0025451
ko01040	Biosynthesis of unsaturated fatty acids	8	0.022518	0.173107	1.85416	EVM0019564; EVM0017564; EVM0000405; EVM0003078; EVM0002942; EVM0025527; EVM0002084; EVM0027912
ko00340	Histidine metabolism	5	0.0330276	0.238965	1.97004	EVM0000558; EVM0007168; EVM0021209; EVM0026637; EVM0009738
ko00480	Glutathione metabolism	20	0.0374783	0.242722	1.41985	EVM0021323; EVM0027508; EVM0023845; EVM0027673; EVM0002588; EVM0020347; EVM0009865; EVM0014258; EVM0025238; EVM0018898; EVM0021022; EVM0000704; EVM0016437; EVM0009742; EVM0018417; EVM0009399; EVM0007497; EVM0000964; EVM0011487; EVM0022796
ko00062	Fatty acid elongation	9	0.0391914	0.242722	1.64934	EVM0009487; EVM0014357; EVM0022151; EVM0003078; EVM0025527; EVM0006076; EVM0002084; EVM0023867; EVM0006992
ko00660	C5-Branched dibasic acid metabolism	3	0.040759	0.242722	2.14914	EVM0027362; EVM0026456; EVM0027686
ko00290	Valine, leucine and isoleucine biosynthesis	5	0.0414403	0.242722	1.87623	EVM0027362; EVM0002900; EVM0022431; EVM0026456; EVM0027686
ko01502	Vancomycin resistance	1	0.0441793	0.247003	2.62672	EVM0017595
ko00430	Taurine and hypotaurine metabolism	2	0.0480476	0.253675	2.25148	EVM0011992; EVM0009399

[truncated: 3 more sheets: Table S11, Table S12, Table S13]
